# Supplementary material for: Dichloridobis[3-(4-chloro­phen­yl)-2,N,N-trimethyl-2,3-di­hydro-1,2,4-oxa­diazole-5-amine-κN 4]platinum(II)–4-chloro­benzaldehyde (1/1)
Source: Acta Crystallogr Sect E Struct Rep Online. 2013 Jul 10;69(Pt 8):m446–7. doi: 10.1107/S1600536813017376 (PMC3793686; doi:10.1107/S1600536813017376)
Supplement: Supplementary file 1 [file e-69-0m446-sup1.cif]

##############################################################################
#                                                                            #
# This CIF contains the data in a paper accepted for publication in          #
# Acta Crystallographica Section E. It conforms to the requirements of       #
# Notes for Authors for Acta Crystallographica Section E, and has been       #
# peer reviewed under the auspices of the IUCr Commission on Journals.       #
#                                                                            #
# Full details of the Crystallographic Information File format               #
# are given in the paper "The Crystallographic Information File (CIF):       #
# a New Standard Archive File for Crystallography" by S. R. Hall, F. H.      #
# Allen and I. D. Brown [Acta Cryst. (1991), A47, 655-685].                  #
#                                                                            #
# The current version of the core CIF dictionary is obtainable from          #
# ftp://ftp.iucr.org/pub/cif_core.dic.                                       #
#                                                                            #
# Software is freely available for graphical display of the structure(s)     #
# in this CIF. For information consult the CIF software page                 #
# http://www.iucr.org/resources/cif/software.                                #
#                                                                            #
# This file may be used for bona fide research purposes within the           #
# scientific community so long as proper attribution is given to the journal # 
# article from which it was obtained.                                        #
#                                                                            #
##############################################################################
data_I
_audit_creation_method
;
  Olex2 1.2-ac2
  (compiled 2012.03.27 svn.r2268, GUI svn.r4156)
;
_publ_contact_author_name     ' '
_publ_contact_author_address     ?
_publ_contact_author_email     ?
_publ_contact_author_phone     ?
_chemical_name_systematic
;\
Dichloridobis[3-(4-chlorophenyl)-2,<i>N</i>,<i>N</i>-trimethyl-2,3-dihydro-\
1,2,4-oxadiazole-5-amine-\k<i>N</i>^4^]platinum(II)--4-chlorobenzaldehyde (1/1)
;
_chemical_name_common     ?
_chemical_formula_moiety     'C22 H30 Cl4 N6 O2 Pt, C7 H5 Cl O'
_chemical_formula_sum     'C29 H35 Cl5 N6 O3 Pt'
_chemical_formula_iupac     '[Pt Cl2 (C11 H15 Cl1 N3 O1)2], C7 H5 Cl O'
_chemical_formula_weight     887.97
_chemical_melting_point     ?
_space_group_crystal_system     triclinic
_space_group_name_H-M_alt     'P -1'
_space_group_name_Hall     '-P 1'
loop_
    _space_group_symop_id
    _space_group_symop_operation_xyz
    1 'x, y, z'
    2 '-x, -y, -z'
_cell_length_a     8.46436(18)
_cell_length_b     9.38481(19)
_cell_length_c     11.4373(3)
_cell_angle_alpha     101.0381(18)
_cell_angle_beta     104.9553(19)
_cell_angle_gamma     96.3847(17)
_cell_volume     849.07(3)
_cell_formula_units_Z     1
_cell_measurement_reflns_used     9801
_cell_measurement_theta_min     2.5221
_cell_measurement_theta_max     31.6786
_cell_measurement_temperature     100(2)
_exptl_crystal_description     'prism'
_exptl_crystal_colour     colourless
_exptl_crystal_size_max     0.17
_exptl_crystal_size_mid     0.11
_exptl_crystal_size_min     0.09
_exptl_crystal_density_diffrn     1.737
_exptl_crystal_density_meas     ?
_exptl_crystal_density_method     'not measured'
_exptl_crystal_F_000     438
_exptl_absorpt_coefficient_mu     4.565
_exptl_absorpt_correction_type     multi-scan
_exptl_absorpt_process_details     '(DENZO/SCALEPACK; Otwinowski & Minor, 1997)'
_exptl_absorpt_correction_T_min     0.93264
_exptl_absorpt_correction_T_max     1.00000
_exptl_special_details     ?
_diffrn_ambient_temperature     100(2)
_diffrn_radiation_type     MoK\a
_diffrn_radiation_wavelength     0.71073
_diffrn_radiation_monochromator     graphite
_diffrn_measurement_device_type     'Agilent Xcalibur Eos'
_diffrn_measurement_method     '\w scans'
_diffrn_detector_area_resol_mean     16.2096
_diffrn_reflns_number     13908
_diffrn_reflns_av_R_equivalents     0.0361
_diffrn_reflns_theta_min     2.53
_diffrn_reflns_theta_max     27.50
_diffrn_reflns_theta_full     27.50
_diffrn_measured_fraction_theta_max     0.999
_diffrn_measured_fraction_theta_full     0.999
_diffrn_reflns_limit_h_min     -10
_diffrn_reflns_limit_h_max     10
_diffrn_reflns_limit_k_min     -12
_diffrn_reflns_limit_k_max     12
_diffrn_reflns_limit_l_min     -14
_diffrn_reflns_limit_l_max     14
_refine_special_details
;
 Refinement of F\^2\^ against ALL reflections.  The weighted R-factor wR and
 goodness of fit S are based on F\^2\^, conventional R-factors R are based
 on F, with F set to zero for negative F\^2\^. The threshold expression of
 F\^2\^ > 2sigma(F\^2\^) is used only for calculating R-factors(gt) etc. and is
 not relevant to the choice of reflections for refinement.  R-factors based
 on F\^2\^ are statistically about twice as large as those based on F, and R-
 factors based on ALL data will be even larger.
;
_reflns_number_total     3892
_reflns_number_gt     3888
_reflns_threshold_expression     I>2\s(I)
_refine_ls_structure_factor_coef     Fsqd
_refine_ls_matrix_type     full
_refine_ls_R_factor_all     0.0224
_refine_ls_R_factor_gt     0.0223
_refine_ls_wR_factor_gt     0.0534
_refine_ls_wR_factor_ref     0.0535
_refine_ls_goodness_of_fit_ref     1.062
_refine_ls_restrained_S_all     1.062
_refine_ls_number_reflns     3892
_refine_ls_number_parameters     211
_refine_ls_number_restraints     0
_refine_ls_hydrogen_treatment     constr
_refine_ls_weighting_scheme     calc
_refine_ls_weighting_details
                 'calc w=1/[\s^2^(Fo^2^)+(0.0326P)^2^] where P=(Fo^2^+2Fc^2^)/3'
_atom_sites_solution_hydrogens     geom
_atom_sites_solution_primary     direct
_atom_sites_solution_secondary     difmap
_refine_ls_shift/su_max     0.000
_refine_ls_shift/su_mean     0.000
_refine_diff_density_max     1.627
_refine_diff_density_min     -1.214
_refine_ls_extinction_method     none
_refine_ls_extinction_coef     ?
loop_
    _atom_type_symbol
    _atom_type_description
    _atom_type_scat_dispersion_real
    _atom_type_scat_dispersion_imag
    _atom_type_scat_source
    'C' 'C' 0.0033 0.0016
                         'International Tables Vol C Tables 4.2.6.8 and 6.1.1.4'
    'H' 'H' 0.0000 0.0000
                         'International Tables Vol C Tables 4.2.6.8 and 6.1.1.4'
    'Cl' 'Cl' 0.1484 0.1585
                         'International Tables Vol C Tables 4.2.6.8 and 6.1.1.4'
    'N' 'N' 0.0061 0.0033
                         'International Tables Vol C Tables 4.2.6.8 and 6.1.1.4'
    'O' 'O' 0.0106 0.0060
                         'International Tables Vol C Tables 4.2.6.8 and 6.1.1.4'
    'Pt' 'Pt' -1.7033 8.3905
                         'International Tables Vol C Tables 4.2.6.8 and 6.1.1.4'
_computing_data_collection     'CrysAlis PRO (Agilent, 2012)'
_computing_cell_refinement     'CrysAlis PRO (Agilent, 2012)'
_computing_data_reduction     'CrysAlis PRO (Agilent, 2012)'
_computing_structure_solution     'SIR2004 (Burla <i>et al.</i>, 2005)'
_computing_structure_refinement     'SHELXL97 (Sheldrick, 2008)'
_computing_molecular_graphics     'OLEX2 (Dolomanov <i>et al.</i>, 2009)'
_computing_publication_material     'SHELXL97 (Sheldrick, 2008)'
loop_
    _atom_site_type_symbol
    _atom_site_label
    _atom_site_fract_x
    _atom_site_fract_y
    _atom_site_fract_z
    _atom_site_U_iso_or_equiv
    _atom_site_adp_type
    _atom_site_calc_flag
    _atom_site_refinement_flags
    _atom_site_occupancy
    _atom_site_symmetry_multiplicity
    _atom_site_disorder_assembly
    _atom_site_disorder_group
    Pt Pt1 0.5000 0.5000 0.0000 0.01562(5) Uani d S 1 2 . .
    O O1 0.8747(3) 0.5755(3) 0.34126(19) 0.0321(5) Uani d . 1 1 . .
    N N2 0.9212(3) 0.4486(3) 0.2650(2) 0.0290(6) Uani d . 1 1 . .
    H H2 0.9972 0.4786 0.2273 0.035 Uiso calc R 1 1 . .
    C C3 0.7596(4) 0.3810(3) 0.1742(3) 0.0243(6) Uani d . 1 1 . .
    H H3 0.6936 0.3203 0.2112 0.029 Uiso calc R 1 1 . .
    N N4 0.6856(3) 0.5130(3) 0.1552(2) 0.0209(5) Uani d . 1 1 . .
    C C5 0.7499(4) 0.6134(3) 0.2577(3) 0.0240(6) Uani d . 1 1 . .
    N N6 0.7135(3) 0.7450(3) 0.2956(2) 0.0281(6) Uani d . 1 1 . .
    C C7 0.5711(4) 0.8001(4) 0.2268(3) 0.0334(7) Uani d . 1 1 . .
    H H7A 0.6050 0.8552 0.1723 0.050 Uiso calc R 1 1 . .
    H H7B 0.5293 0.8627 0.2843 0.050 Uiso calc R 1 1 . .
    H H7C 0.4856 0.7186 0.1788 0.050 Uiso calc R 1 1 . .
    C C8 0.8131(5) 0.8425(4) 0.4142(3) 0.0451(10) Uani d . 1 1 . .
    H H8A 0.7642 0.8272 0.4788 0.068 Uiso calc R 1 1 . .
    H H8B 0.8163 0.9432 0.4077 0.068 Uiso calc R 1 1 . .
    H H8C 0.9239 0.8209 0.4338 0.068 Uiso calc R 1 1 . .
    C C9 0.9849(5) 0.3574(4) 0.3496(3) 0.0452(10) Uani d . 1 1 . .
    H H9A 1.0813 0.4129 0.4134 0.068 Uiso calc R 1 1 . .
    H H9B 1.0142 0.2721 0.3045 0.068 Uiso calc R 1 1 . .
    H H9C 0.9012 0.3272 0.3869 0.068 Uiso calc R 1 1 . .
    C C10 0.7869(4) 0.2884(3) 0.0606(3) 0.0230(6) Uani d . 1 1 . .
    C C11 0.7575(5) 0.1367(4) 0.0400(3) 0.0342(7) Uani d . 1 1 . .
    H H11 0.7156 0.0919 0.0941 0.041 Uiso calc R 1 1 . .
    C C12 0.7907(5) 0.0506(4) -0.0617(3) 0.0434(9) Uani d . 1 1 . .
    H H12 0.7705 -0.0516 -0.0765 0.052 Uiso calc R 1 1 . .
    C C13 0.8532(5) 0.1191(4) -0.1391(3) 0.0365(8) Uani d . 1 1 . .
    Cl Cl14 0.89823(18) 0.01398(12) -0.26699(9) 0.0619(3) Uani d . 1 1 . .
    C C15 0.8828(4) 0.2708(4) -0.1219(3) 0.0306(7) Uani d . 1 1 . .
    H H15 0.9243 0.3150 -0.1764 0.037 Uiso calc R 1 1 . .
    C C16 0.8483(4) 0.3547(3) -0.0206(3) 0.0257(6) Uani d . 1 1 . .
    H H16 0.8667 0.4569 -0.0070 0.031 Uiso calc R 1 1 . .
    Cl Cl17 0.34015(9) 0.32493(9) 0.05713(7) 0.03003(16) Uani d . 1 1 . .
    C C19 0.5885(5) 0.4816(5) 0.6159(4) 0.0510(11) Uani d . 1 1 . .
    H H19 0.6474 0.4686 0.6927 0.061 Uiso calc R 1 1 . .
    C C20 0.5665(6) 0.3740(5) 0.5084(4) 0.0493(11) Uani d . 1 1 . .
    C C18 0.4783(5) 0.3921(5) 0.3929(4) 0.0479(10) Uani d . 1 1 . .
    H H18 0.4643 0.3190 0.3217 0.057 Uiso calc R 1 1 . .
    Cl Cl21 0.6390(5) 0.2036(3) 0.5142(4) 0.0640(9) Uani d P 0.50 1 A 1
    C C21 0.659(3) 0.2527(18) 0.522(2) 0.081(2) Uani d P 0.50 1 A 2
    H H21 0.7255 0.2501 0.6005 0.097 Uiso calc PR 0.50 1 A 2
    O O2 0.6509(12) 0.1563(8) 0.4337(7) 0.081(2) Uani d P 0.50 1 A 2
loop_
    _atom_site_aniso_label
    _atom_site_aniso_U_11
    _atom_site_aniso_U_22
    _atom_site_aniso_U_33
    _atom_site_aniso_U_12
    _atom_site_aniso_U_13
    _atom_site_aniso_U_23
    Pt1 0.01892(8) 0.01346(8) 0.01130(7) 0.00185(5) 0.00020(5) 0.00142(5)
    O1 0.0370(12) 0.0334(13) 0.0173(10) 0.0180(10) -0.0050(9) -0.0037(9)
    N2 0.0311(13) 0.0305(15) 0.0193(12) 0.0135(11) -0.0004(10) -0.0033(10)
    C3 0.0280(14) 0.0236(15) 0.0188(13) 0.0079(12) 0.0013(11) 0.0045(11)
    N4 0.0246(12) 0.0176(12) 0.0159(11) 0.0040(9) -0.0003(9) 0.0011(9)
    C5 0.0251(14) 0.0276(16) 0.0151(13) 0.0071(12) 0.0000(11) 0.0017(11)
    N6 0.0340(14) 0.0236(13) 0.0170(11) 0.0097(11) -0.0048(10) -0.0049(10)
    C7 0.0394(18) 0.0260(17) 0.0250(15) 0.0147(14) -0.0038(13) -0.0047(13)
    C8 0.045(2) 0.040(2) 0.0297(17) 0.0138(16) -0.0096(15) -0.0164(15)
    C9 0.053(2) 0.048(2) 0.0264(17) 0.0291(19) -0.0062(16) 0.0022(16)
    C10 0.0247(14) 0.0207(15) 0.0178(13) 0.0064(11) -0.0022(11) 0.0006(11)
    C11 0.051(2) 0.0262(17) 0.0257(15) 0.0055(15) 0.0084(15) 0.0094(13)
    C12 0.074(3) 0.0135(16) 0.0358(18) 0.0094(16) 0.0061(18) 0.0007(14)
    C13 0.054(2) 0.0323(19) 0.0212(15) 0.0222(16) 0.0059(15) -0.0002(13)
    Cl14 0.1140(10) 0.0441(6) 0.0333(5) 0.0409(6) 0.0248(6) 0.0019(4)
    C15 0.0342(16) 0.0305(17) 0.0308(16) 0.0112(13) 0.0120(14) 0.0087(13)
    C16 0.0235(14) 0.0187(15) 0.0309(15) 0.0017(11) 0.0043(12) 0.0022(12)
    Cl17 0.0284(4) 0.0283(4) 0.0350(4) 0.0005(3) 0.0072(3) 0.0162(3)
    C19 0.067(3) 0.069(3) 0.037(2) 0.037(2) 0.027(2) 0.028(2)
    C20 0.071(3) 0.058(3) 0.044(2) 0.042(2) 0.037(2) 0.028(2)
    C18 0.067(3) 0.058(3) 0.0366(19) 0.031(2) 0.0315(19) 0.0178(18)
    Cl21 0.100(2) 0.059(2) 0.0583(16) 0.0507(19) 0.0399(15) 0.0301(19)
    C21 0.145(7) 0.062(5) 0.059(4) 0.064(5) 0.043(4) 0.023(4)
    O2 0.145(7) 0.062(5) 0.059(4) 0.064(5) 0.043(4) 0.023(4)
_geom_special_details
;
 All esds (except the esd in the dihedral angle between two l.s. planes)
 are estimated using the full covariance matrix.  The cell esds are taken
 into account individually in the estimation of esds in distances, angles
 and torsion angles; correlations between esds in cell parameters are only
 used when they are defined by crystal symmetry.  An approximate (isotropic)
 treatment of cell esds is used for estimating esds involving l.s. planes.
;
loop_
    _geom_bond_atom_site_label_1
    _geom_bond_atom_site_label_2
    _geom_bond_site_symmetry_2
    _geom_bond_distance
    _geom_bond_publ_flag
    Pt1 N4 . 2.018(2) ?
    Pt1 N4 2_665 2.018(2) ?
    Pt1 Cl17 . 2.3087(7) ?
    Pt1 Cl17 2_665 2.3087(7) ?
    O1 N2 . 1.490(3) ?
    O1 C5 . 1.360(3) ?
    N2 H2 . 0.9100 ?
    N2 C3 . 1.474(4) ?
    N2 C9 . 1.452(4) ?
    C3 H3 . 0.9800 ?
    C3 N4 . 1.476(4) ?
    C3 C10 . 1.505(4) ?
    N4 C5 . 1.301(4) ?
    C5 N6 . 1.325(4) ?
    N6 C7 . 1.464(4) ?
    N6 C8 . 1.467(4) ?
    C7 H7A . 0.9600 ?
    C7 H7B . 0.9600 ?
    C7 H7C . 0.9600 ?
    C8 H8A . 0.9600 ?
    C8 H8B . 0.9600 ?
    C8 H8C . 0.9600 ?
    C9 H9A . 0.9600 ?
    C9 H9B . 0.9600 ?
    C9 H9C . 0.9600 ?
    C10 C11 . 1.381(4) ?
    C10 C16 . 1.385(4) ?
    C11 H11 . 0.9300 ?
    C11 C12 . 1.394(5) ?
    C12 H12 . 0.9300 ?
    C12 C13 . 1.364(5) ?
    C13 Cl14 . 1.754(3) ?
    C13 C15 . 1.385(5) ?
    C15 H15 . 0.9300 ?
    C15 C16 . 1.387(4) ?
    C16 H16 . 0.9300 ?
    C19 H19 . 0.9300 ?
    C19 C20 . 1.389(6) ?
    C19 C18 2_666 1.378(6) ?
    C20 C18 . 1.391(5) ?
    C20 Cl21 . 1.782(5) ?
    C20 C21 . 1.465(18) ?
    C18 C19 2_666 1.378(6) ?
    C18 H18 . 0.9300 ?
    C21 H21 . 0.9300 ?
    C21 O2 . 1.20(2) ?
loop_
    _geom_angle_atom_site_label_1
    _geom_angle_atom_site_label_2
    _geom_angle_atom_site_label_3
    _geom_angle_site_symmetry_1
    _geom_angle_site_symmetry_3
    _geom_angle
    _geom_angle_publ_flag
    N4 Pt1 N4 . 2_665 180.0 ?
    N4 Pt1 Cl17 2_665 . 90.47(7) ?
    N4 Pt1 Cl17 . . 89.53(7) ?
    N4 Pt1 Cl17 2_665 2_665 89.53(7) ?
    N4 Pt1 Cl17 . 2_665 90.47(7) ?
    Cl17 Pt1 Cl17 . 2_665 180.0 ?
    C5 O1 N2 . . 103.2(2) ?
    O1 N2 H2 . . 111.8 ?
    C3 N2 O1 . . 101.1(2) ?
    C3 N2 H2 . . 111.8 ?
    C9 N2 O1 . . 106.0(2) ?
    C9 N2 H2 . . 111.8 ?
    C9 N2 C3 . . 113.6(3) ?
    N2 C3 H3 . . 110.1 ?
    N2 C3 N4 . . 101.0(2) ?
    N2 C3 C10 . . 109.5(2) ?
    N4 C3 H3 . . 110.1 ?
    N4 C3 C10 . . 115.5(2) ?
    C10 C3 H3 . . 110.1 ?
    C3 N4 Pt1 . . 119.50(17) ?
    C5 N4 Pt1 . . 133.5(2) ?
    C5 N4 C3 . . 106.5(2) ?
    N4 C5 O1 . . 114.1(3) ?
    N4 C5 N6 . . 131.3(3) ?
    N6 C5 O1 . . 114.5(2) ?
    C5 N6 C7 . . 123.4(2) ?
    C5 N6 C8 . . 120.6(3) ?
    C7 N6 C8 . . 115.9(3) ?
    N6 C7 H7A . . 109.5 ?
    N6 C7 H7B . . 109.5 ?
    N6 C7 H7C . . 109.5 ?
    H7A C7 H7B . . 109.5 ?
    H7A C7 H7C . . 109.5 ?
    H7B C7 H7C . . 109.5 ?
    N6 C8 H8A . . 109.5 ?
    N6 C8 H8B . . 109.5 ?
    N6 C8 H8C . . 109.5 ?
    H8A C8 H8B . . 109.5 ?
    H8A C8 H8C . . 109.5 ?
    H8B C8 H8C . . 109.5 ?
    N2 C9 H9A . . 109.5 ?
    N2 C9 H9B . . 109.5 ?
    N2 C9 H9C . . 109.5 ?
    H9A C9 H9B . . 109.5 ?
    H9A C9 H9C . . 109.5 ?
    H9B C9 H9C . . 109.5 ?
    C11 C10 C3 . . 119.9(3) ?
    C11 C10 C16 . . 119.8(3) ?
    C16 C10 C3 . . 120.2(3) ?
    C10 C11 H11 . . 119.9 ?
    C10 C11 C12 . . 120.1(3) ?
    C12 C11 H11 . . 119.9 ?
    C11 C12 H12 . . 120.6 ?
    C13 C12 C11 . . 118.8(3) ?
    C13 C12 H12 . . 120.6 ?
    C12 C13 Cl14 . . 119.9(3) ?
    C12 C13 C15 . . 122.6(3) ?
    C15 C13 Cl14 . . 117.5(3) ?
    C13 C15 H15 . . 121.1 ?
    C13 C15 C16 . . 117.8(3) ?
    C16 C15 H15 . . 121.1 ?
    C10 C16 C15 . . 120.9(3) ?
    C10 C16 H16 . . 119.6 ?
    C15 C16 H16 . . 119.6 ?
    C20 C19 H19 . . 120.4 ?
    C18 C19 H19 2_666 . 120.4 ?
    C18 C19 C20 2_666 . 119.1(4) ?
    C19 C20 C18 . . 121.0(4) ?
    C19 C20 Cl21 . . 121.3(3) ?
    C19 C20 C21 . . 116.0(9) ?
    C18 C20 Cl21 . . 117.5(4) ?
    C18 C20 C21 . . 122.5(9) ?
    C21 C20 Cl21 . . 11.6(10) ?
    C19 C18 C20 2_666 . 119.9(4) ?
    C19 C18 H18 2_666 . 120.1 ?
    C20 C18 H18 . . 120.1 ?
    C20 C21 H21 . . 119.7 ?
    O2 C21 C20 . . 120.5(17) ?
    O2 C21 H21 . . 119.7 ?
loop_
    _geom_torsion_atom_site_label_1
    _geom_torsion_atom_site_label_2
    _geom_torsion_atom_site_label_3
    _geom_torsion_atom_site_label_4
    _geom_torsion_site_symmetry_1
    _geom_torsion_site_symmetry_2
    _geom_torsion_site_symmetry_3
    _geom_torsion_site_symmetry_4
    _geom_torsion
    _geom_torsion_publ_flag
    Pt1 N4 C5 O1 . . . . 179.0(2) ?
    Pt1 N4 C5 N6 . . . . 0.1(5) ?
    O1 N2 C3 N4 . . . . 36.0(3) ?
    O1 N2 C3 C10 . . . . 158.3(2) ?
    O1 C5 N6 C7 . . . . -172.6(3) ?
    O1 C5 N6 C8 . . . . 4.9(5) ?
    N2 O1 C5 N4 . . . . 16.2(3) ?
    N2 O1 C5 N6 . . . . -164.7(3) ?
    N2 C3 N4 Pt1 . . . . 159.05(18) ?
    N2 C3 N4 C5 . . . . -28.1(3) ?
    N2 C3 C10 C11 . . . . 105.8(3) ?
    N2 C3 C10 C16 . . . . -71.3(3) ?
    C3 N4 C5 O1 . . . . 7.6(3) ?
    C3 N4 C5 N6 . . . . -171.3(3) ?
    C3 C10 C11 C12 . . . . -176.7(3) ?
    C3 C10 C16 C15 . . . . 176.4(3) ?
    N4 Pt1 N4 C3 2_665 . . .  2E1(2)
                                    ?
    N4 Pt1 N4 C5 2_665 . . .  -16E1(2)
                                      ?
    N4 C3 C10 C11 . . . . -141.0(3) ?
    N4 C3 C10 C16 . . . . 41.9(4) ?
    N4 C5 N6 C7 . . . . 6.3(6) ?
    N4 C5 N6 C8 . . . . -176.2(4) ?
    C5 O1 N2 C3 . . . . -32.6(3) ?
    C5 O1 N2 C9 . . . . -151.3(3) ?
    C9 N2 C3 N4 . . . . 149.1(3) ?
    C9 N2 C3 C10 . . . . -88.6(3) ?
    C10 C3 N4 Pt1 . . . . 41.0(3) ?
    C10 C3 N4 C5 . . . . -146.2(3) ?
    C10 C11 C12 C13 . . . . 0.5(5) ?
    C11 C10 C16 C15 . . . . -0.7(4) ?
    C11 C12 C13 Cl14 . . . . 179.4(3) ?
    C11 C12 C13 C15 . . . . -1.1(6) ?
    C12 C13 C15 C16 . . . . 0.7(5) ?
    C13 C15 C16 C10 . . . . 0.2(5) ?
    Cl14 C13 C15 C16 . . . . -179.7(2) ?
    C16 C10 C11 C12 . . . . 0.4(5) ?
    Cl17 Pt1 N4 C3 . . . . 61.0(2) ?
    Cl17 Pt1 N4 C3 2_665 . . . -119.0(2) ?
    Cl17 Pt1 N4 C5 2_665 . . . 70.5(3) ?
    Cl17 Pt1 N4 C5 . . . . -109.5(3) ?
    C19 C20 C18 C19 . . . 2_666 0.1(8) ?
    C19 C20 C21 O2 . . . . -178.3(15) ?
    C18 C19 C20 C18 2_666 . . . -0.1(7) ?
    C18 C19 C20 Cl21 2_666 . . . -176.3(4) ?
    C18 C19 C20 C21 2_666 . . . 172.0(11) ?
    C18 C20 C21 O2 . . . . -6(3) ?
    Cl21 C20 C18 C19 . . . 2_666 176.4(4) ?
    Cl21 C20 C21 O2 . . . . 61(4) ?
    C21 C20 C18 C19 . . . 2_666 -171.4(11) ?
loop_
    _geom_hbond_atom_site_label_D
    _geom_hbond_atom_site_label_H
    _geom_hbond_atom_site_label_A
    _geom_hbond_site_symmetry_A
    _geom_hbond_distance_DH
    _geom_hbond_distance_HA
    _geom_hbond_distance_DA
    _geom_hbond_angle_DHA
    C8 H8 O2 1_565 0.96 2.58 3.378(9) 141
    C12 H12 Cl17 2_655 0.93 2.70 3.589(4) 160
_iucr_refine_instructions_details
;
TITL L_18_CORR OLEX2: imported from CIF
CELL 0.71073 8.46436 9.38481 11.4373 101.0381 104.9553 96.3847
ZERR 1 0.00018 0.00019 0.0003 0.0018 0.0019 0.0017
LATT 1
SFAC C H Cl N O Pt
DISP C 0.0033 0.0016
DISP Cl 0.1484 0.1585
DISP H 0 0
DISP N 0.0061 0.0033
DISP O 0.0106 0.006
DISP Pt -1.7033 8.3905
UNIT 29 35 5 6 3 1
SIZE 0.17 0.11 0.09
TEMP -173(2)
WGHT 0.1
FVAR 1
Pt1   6     10.50000  10.50000  10.00000  10.50000  0.01892  0.01346 =
 0.01130  0.00142  0.00020  0.00185
O1    5     0.87470  0.57550  0.34126  11.00000  0.03700  0.03340  0.01730 =
 -0.00370 -0.00500  0.01800
N2    4     0.92120  0.44860  0.26500  11.00000  0.03110  0.03050  0.01930 =
 -0.00330 -0.00040  0.01350
H2    2     10.99720  10.47860  10.22730  11.00000  10.03500
C3    1     0.75960  0.38100  0.17420  11.00000  0.02800  0.02360  0.01880 =
 0.00450  0.00130  0.00790
H3    2     10.69360  10.32030  10.21120  11.00000  10.02900
N4    4     0.68560  0.51300  0.15520  11.00000  0.02460  0.01760  0.01590 =
 0.00110 -0.00030  0.00400
C5    1     0.74990  0.61340  0.25770  11.00000  0.02510  0.02760  0.01510 =
 0.00170  0.00000  0.00710
N6    4     0.71350  0.74500  0.29560  11.00000  0.03400  0.02360  0.01700 =
 -0.00490 -0.00480  0.00970
C7    1     0.57110  0.80010  0.22680  11.00000  0.03940  0.02600  0.02500 =
 -0.00470 -0.00380  0.01470
H7A   2     10.60500  10.85520  10.17230  11.00000  10.05000
H7B   2     10.52930  10.86270  10.28430  11.00000  10.05000
H7C   2     10.48560  10.71860  10.17880  11.00000  10.05000
C8    1     0.81310  0.84250  0.41420  11.00000  0.04500  0.04000  0.02970 =
 -0.01640 -0.00960  0.01380
H8A   2     10.76420  10.82720  10.47880  11.00000  10.06800
H8B   2     10.81630  10.94320  10.40770  11.00000  10.06800
H8C   2     10.92390  10.82090  10.43380  11.00000  10.06800
C9    1     0.98490  0.35740  0.34960  11.00000  0.05300  0.04800  0.02640 =
 0.00220 -0.00620  0.02910
H9A   2     11.08130  10.41290  10.41340  11.00000  10.06800
H9B   2     11.01420  10.27210  10.30450  11.00000  10.06800
H9C   2     10.90120  10.32720  10.38690  11.00000  10.06800
C10   1     0.78690  0.28840  0.06060  11.00000  0.02470  0.02070  0.01780 =
 0.00060 -0.00220  0.00640
C11   1     0.75750  0.13670  0.04000  11.00000  0.05100  0.02620  0.02570 =
 0.00940  0.00840  0.00550
H11   2     10.71560  10.09190  10.09410  11.00000  10.04100
C12   1     0.79070  0.05060 -0.06170  11.00000  0.07400  0.01350  0.03580 =
 0.00070  0.00610  0.00940
H12   2     10.77050 -10.05160 -10.07650  11.00000  10.05200
C13   1     0.85320  0.11910 -0.13910  11.00000  0.05400  0.03230  0.02120 =
 -0.00020  0.00590  0.02220
Cl14  3     0.89823  0.01398 -0.26699  11.00000  0.11400  0.04410  0.03330 =
 0.00190  0.02480  0.04090
C15   1     0.88280  0.27080 -0.12190  11.00000  0.03420  0.03050  0.03080 =
 0.00870  0.01200  0.01120
H15   2     10.92430  10.31500 -10.17640  11.00000  10.03700
C16   1     0.84830  0.35470 -0.02060  11.00000  0.02350  0.01870  0.03090 =
 0.00220  0.00430  0.00170
H16   2     10.86670  10.45690 -10.00700  11.00000  10.03100
Cl17  3     0.34015  0.32493  0.05713  11.00000  0.02840  0.02830  0.03500 =
 0.01620  0.00720  0.00050
C19   1     0.58850  0.48160  0.61590  11.00000  0.06700  0.06900  0.03700 =
 0.02800  0.02700  0.03700
H19   2     10.64740  10.46860  10.69270  11.00000  10.06100
C20   1     0.56650  0.37400  0.50840  11.00000  0.07100  0.05800  0.04400 =
 0.02800  0.03700  0.04200
C18   1     0.47830  0.39210  0.39290  11.00000  0.06700  0.05800  0.03660 =
 0.01780  0.03150  0.03100
H18   2     10.46430  10.31900  10.32170  11.00000  10.05700
PART 1
Cl21  3     0.63900  0.20360  0.51420  10.50000  0.10000  0.05900  0.05830 =
 0.03010  0.03990  0.05070
PART 0
PART 2
C21   1     0.65900  0.25270  0.52200  10.50000  0.14500  0.06200  0.05900 =
 0.02300  0.04300  0.06400
H21   2     10.72550  10.25010  10.60050  10.50000  10.09700
O2    5     0.65090  0.15630  0.43370  10.50000  0.14500  0.06200  0.05900 =
 0.02300  0.04300  0.06400
HKLF 4
END
;
data_global
_journal_date_recd_electronic     2013-06-02
_journal_date_accepted     2013-06-24
_journal_name_full     'Acta Crystallographica, Section E'
_journal_year     2013
_journal_volume     69
_journal_issue      8
_journal_page_first     m446
_journal_page_last     m447
_journal_paper_category     QM
_journal_paper_doi     10.1107/S1600536813017376
_journal_coeditor_code     SJ5329
_publ_contact_author_name
;
Bokach, Nadezhda A., Kalibabchuk, Valentina A.
;
_publ_contact_author_address
;
Department of Chemistry, National Taras
Shevchenko University, Volodymyrska
Str. 64, 01601 Kiev, Ukraine
O.O. Bohomolets National Medical University,
Department of General Chemistry,
Shevchenko blvd. 13,
01004 Kiev,
Ukraine
;
_publ_contact_author_email
; bokach@nb17701.spb.edu kalibabchuk@ukr.net
;
_publ_contact_author_fax      78124286733
_publ_contact_author_phone      78124286890
_publ_section_title
;\
Dichloridobis[3-(4-chlorophenyl)-2,<i>N</i>,<i>N</i>-trimethyl-2,3-dihydro-1,2,\
4-oxadiazole-5-amine-\k<i>N</i>^4^]platinum(II)--4-chlorobenzaldehyde (1/1)
;
loop_
    _publ_author_name
    _publ_author_address
    'Kritchenkov, Andreii S.'
;
Department of Chemistry, Saint Petersburg State University,
Universitetsky Pr. 26,
198504 Stary Petergof,
Russian Federation
;
    'Gurzhiy, Vladislav V.'
;
Department of Geology, Saint Petersburg State University,
Universitetskaya Avenue 7/9,
199034, Saint Petersburg,
Russian Federation
;
    'Bokach, Nadezhda A.'
;
Department of Chemistry, Saint Petersburg State University,
Universitetsky Pr. 26,
198504 Stary Petergof,
Russian Federation
;
    'Kalibabchuk, Valentina A.'
;
O.O. Bohomolets National Medical University,
Department of General Chemistry,
Shevchenko blvd 13,
01004 Kiev,
Ukraine
;
