# Supplementary material for: Dichloridobis[3-(4-chloro­phen­yl)-2,N,N-trimethyl-2,3-di­hydro-1,2,4-oxa­diazole-5-amine-κN 4]platinum(II)–4-chloro­benzaldehyde (1/1)
Source: Acta Crystallogr Sect E Struct Rep Online. 2013 Jul 10;69(Pt 8):m446–7. doi: 10.1107/S1600536813017376 (PMC3793686; doi:10.1107/S1600536813017376)
Supplement: Supplementary file 2 [file e-69-0m446-Isup2.hkl]

# 
# h,k,l, Fc-squared, Fo-squared, sigma(Fo-squared) and status flag 
# 
data_I
_shelx_title ' L_18_1 in P1 #  1 New: P-1' 
_shelx_refln_list_code          4 
_shelx_F_calc_maximum      163.84 
_exptl_crystal_F_000       438.00 
_reflns_d_resolution_high  0.7697 
 
loop_ 
 _symmetry_equiv_pos_as_xyz 
 'x, y, z' 
 '-x, -y, -z' 
 
_cell_length_a     8.4644 
_cell_length_b     9.3848 
_cell_length_c    11.4373 
_cell_angle_alpha 101.038 
_cell_angle_beta  104.955 
_cell_angle_gamma  96.385 
 
_shelx_F_squared_multiplier     1.000 
 
loop_ 
 _refln_index_h 
 _refln_index_k 
 _refln_index_l 
 _refln_F_squared_calc 
 _refln_F_squared_meas 
 _refln_F_squared_sigma 
 _refln_observed_status 
   1   0   0     4090.26     5000.15     34.07 o 
   2   0   0      878.36      718.86      8.86 o 
   3   0   0     3676.70     3950.80     23.49 o 
   4   0   0      921.29      949.41     15.00 o 
   5   0   0     4095.03     4054.83     50.10 o 
   6   0   0     2137.04     2053.56     29.23 o 
   7   0   0     1645.62     1694.10     35.42 o 
   8   0   0     1123.83     1047.68     42.19 o 
   9   0   0      243.10      223.48     28.67 o 
  10   0   0      316.19      311.98     45.65 o 
 -10   1   0      405.19      450.37     52.92 o 
  -9   1   0      468.49      459.66     36.72 o 
  -8   1   0     1260.56     1236.26     56.38 o 
  -7   1   0     2056.25     1920.00     47.76 o 
  -6   1   0     2941.47     2836.51     35.68 o 
  -5   1   0     2799.12     2956.68     32.17 o 
  -4   1   0     2398.49     2207.04     25.32 o 
  -3   1   0     1087.27     1088.77     16.40 o 
  -2   1   0    12837.18    13935.19     89.53 o 
  -1   1   0     7266.98     8192.38     51.05 o 
   1   1   0    12327.20    12751.69     60.38 o 
   2   1   0     1937.91     2184.69     23.93 o 
   3   1   0     2201.90     2305.00     22.07 o 
   4   1   0     4465.65     4394.62     39.43 o 
   5   1   0     3708.33     3644.01     32.61 o 
   6   1   0     1787.89     1823.69     33.78 o 
   7   1   0      706.54      663.97     24.77 o 
   8   1   0      763.70      839.04     34.40 o 
   9   1   0      520.39      552.54     39.35 o 
  10   1   0      375.90      339.02     37.61 o 
 -10   2   0      572.55      688.45    106.25 o 
  -9   2   0     1403.96     1465.16     44.35 o 
  -8   2   0     1634.59     1612.71     43.82 o 
  -7   2   0     1224.88     1189.41     36.98 o 
  -6   2   0     1096.75     1087.56     37.84 o 
  -5   2   0     1590.57     1550.93     27.73 o 
  -4   2   0      709.90      646.37     18.05 o 
  -3   2   0     6204.42     6488.49     50.01 o 
  -2   2   0    12610.92    12751.72     53.68 o 
  -1   2   0     3083.38     3536.25     20.47 o 
   0   2   0     4205.70     4384.31     36.88 o 
   1   2   0       65.82      110.23      9.59 o 
   2   2   0     3714.38     3397.14     38.32 o 
   3   2   0     6910.25     6980.92     63.47 o 
   4   2   0     4527.64     4571.93     36.77 o 
   5   2   0     4732.97     4592.94     56.90 o 
   6   2   0      804.25      766.58     26.15 o 
   7   2   0      979.16     1005.75     34.41 o 
   8   2   0      472.05      434.87     28.69 o 
   9   2   0      530.44      604.29     41.58 o 
  10   2   0      674.89      709.76     47.36 o 
 -10   3   0      681.81      860.29    177.71 o 
  -9   3   0     1528.12     1540.33     39.85 o 
  -8   3   0      930.87      923.64     26.74 o 
  -7   3   0      779.91      774.18     24.68 o 
  -6   3   0     1327.64     1280.53     26.48 o 
  -5   3   0      599.48      663.61     18.94 o 
  -4   3   0     3002.66     2946.98     35.87 o 
  -3   3   0     2949.99     2968.14     36.19 o 
  -2   3   0     3595.98     3473.41     35.19 o 
  -1   3   0     6546.35     7280.77     73.07 o 
   0   3   0     1331.96     1428.88     34.57 o 
   1   3   0     8914.49     8735.24     95.83 o 
   2   3   0     4074.50     4358.08     49.63 o 
   3   3   0     3016.09     3085.14     38.92 o 
   4   3   0     2491.25     2453.81     35.21 o 
   5   3   0     1942.94     1956.19     35.09 o 
   6   3   0      842.29      872.59     31.12 o 
   7   3   0      788.73      730.50     31.19 o 
   8   3   0      477.02      503.05     37.09 o 
   9   3   0      822.05      814.34     47.34 o 
 -10   4   0      836.02     1008.51    153.05 o 
  -9   4   0      578.93      668.95     52.48 o 
  -8   4   0      260.46      252.03     19.57 o 
  -7   4   0     1003.49      985.64     26.63 o 
  -6   4   0     1928.07     1955.44     33.09 o 
  -5   4   0     5572.34     5532.46     54.85 o 
  -4   4   0     3180.33     3061.70     38.90 o 
  -3   4   0     1622.62     1618.31     29.70 o 
  -2   4   0      285.47      287.66     15.52 o 
  -1   4   0     3127.02     3303.21     36.91 o 
   0   4   0     3517.24     3320.84     36.70 o 
   1   4   0     2297.57     2485.35     30.09 o 
   2   4   0     9278.62     8912.46     64.50 o 
   3   4   0     1817.06     1810.24     33.15 o 
   4   4   0      315.03      367.81     18.16 o 
   5   4   0     1657.70     1679.48     34.36 o 
   6   4   0      699.52      699.02     26.14 o 
   7   4   0     1167.84     1276.52     50.57 o 
   8   4   0      771.95      720.43     43.15 o 
   9   4   0      606.34      691.20     46.56 o 
 -10   5   0      476.53      432.72     51.07 o 
  -9   5   0      775.63      812.19     35.83 o 
  -8   5   0       75.71       71.68     16.88 o 
  -7   5   0     1211.62     1223.90     32.48 o 
  -6   5   0     4116.74     4055.07     58.49 o 
  -5   5   0     2042.41     2045.29     40.51 o 
  -4   5   0     3261.01     3331.62     46.91 o 
  -3   5   0      490.38      544.28     32.33 o 
  -2   5   0     1360.13     1249.30     29.32 o 
  -1   5   0     3263.50     3424.00     32.21 o 
   0   5   0     1945.35     2040.94     24.86 o 
   1   5   0     4601.48     4453.49     69.12 o 
   2   5   0     1533.44     1411.79     29.08 o 
   3   5   0     1643.75     1753.24     32.57 o 
   4   5   0     1194.17     1093.69     40.78 o 
   5   5   0     1180.79     1190.21     31.23 o 
   6   5   0     1395.58     1427.83     36.00 o 
   7   5   0     1301.39     1371.84     54.43 o 
   8   5   0      898.86      981.10     50.29 o 
  -9   6   0      446.47      463.96     27.37 o 
  -8   6   0      535.34      533.08     26.85 o 
  -7   6   0     1829.36     1792.13     45.26 o 
  -6   6   0     1846.59     1885.80     43.55 o 
  -5   6   0      697.95      745.35     28.01 o 
  -4   6   0      382.75      350.86     59.92 o 
  -3   6   0     1126.95     1119.50     30.43 o 
  -2   6   0     3066.86     3238.73     49.87 o 
  -1   6   0     3719.93     3586.73     35.22 o 
   0   6   0     5283.44     4908.75     58.78 o 
   1   6   0     2281.87     2354.56     33.41 o 
   2   6   0     1441.45     1425.94     30.78 o 
   3   6   0      819.56      803.56     25.20 o 
   4   6   0     1105.60     1214.09     30.43 o 
   5   6   0     1780.14     1850.79     36.06 o 
   6   6   0     1737.92     1759.28     44.09 o 
   7   6   0      707.23      730.17     34.10 o 
   8   6   0      373.37      377.39     39.33 o 
  -9   7   0      675.55      730.33     32.91 o 
  -8   7   0      644.74      681.32     30.60 o 
  -7   7   0     1176.94     1204.13     39.91 o 
  -6   7   0     1576.69     1539.86     63.19 o 
  -5   7   0      127.84      119.39     17.24 o 
  -4   7   0     2449.78     2471.10     46.72 o 
  -3   7   0      449.96      494.94     24.58 o 
  -2   7   0     3523.33     3292.21     52.79 o 
  -1   7   0     4687.08     4252.54    105.63 o 
   0   7   0     1558.38     1509.40     64.24 o 
   1   7   0     2940.74     2875.74     95.72 o 
   2   7   0      799.39      716.93     24.42 o 
   3   7   0      807.84      835.36     28.78 o 
   4   7   0     1580.79     1626.04     36.95 o 
   5   7   0     1483.43     1506.79     47.40 o 
   6   7   0     1140.11     1182.99     45.42 o 
   7   7   0      274.84      255.93     30.36 o 
  -8   8   0     1395.21     1491.23     68.63 o 
  -7   8   0      229.61      235.64     39.18 o 
  -6   8   0      543.22      587.71     46.99 o 
  -5   8   0     1584.09     1656.98     65.86 o 
  -4   8   0     1410.10     1372.04     60.22 o 
  -3   8   0     2049.32     1952.66     48.02 o 
  -2   8   0     1612.56     1648.77     35.68 o 
  -1   8   0     1591.15     1554.28     35.45 o 
   0   8   0     2087.63     1972.76     45.20 o 
   1   8   0      652.97      645.21     30.63 o 
   2   8   0      822.83      871.94     41.98 o 
   3   8   0     1688.29     1648.02     51.09 o 
   4   8   0     1829.86     1935.43     58.42 o 
   5   8   0      995.81     1031.35     48.88 o 
   6   8   0      503.38      497.57     35.48 o 
  -8   9   0      430.82      412.94     47.38 o 
  -7   9   0      756.87      802.20     56.88 o 
  -6   9   0      308.73      383.59     80.04 o 
  -5   9   0      451.26      444.79     45.64 o 
  -4   9   0     2448.70     2396.50     82.27 o 
  -3   9   0      738.02      822.70     53.20 o 
  -2   9   0     1329.27     1351.19     63.44 o 
  -1   9   0      903.22      846.84     30.15 o 
   0   9   0     1029.98      959.62     41.24 o 
   1   9   0     1908.85     1899.58     44.83 o 
   2   9   0      472.50      496.54     32.15 o 
   3   9   0     1941.43     2047.25     52.45 o 
   4   9   0     1579.23     1537.59     56.02 o 
   5   9   0      363.35      351.53     37.16 o 
  -7  10   0      520.34      515.54     53.77 o 
  -6  10   0      612.70      601.13     54.14 o 
  -5  10   0     1153.89     1148.28     91.81 o 
  -4  10   0      503.88      475.90     48.72 o 
  -3  10   0      852.30      826.89     57.25 o 
  -2  10   0      708.87      669.79     52.68 o 
  -1  10   0     1090.07     1080.61    107.14 o 
   0  10   0     1002.41     1044.34     61.15 o 
   1  10   0     1501.30     1433.21     54.28 o 
   2  10   0     1246.55     1297.67     57.39 o 
   3  10   0      750.48      746.90     39.49 o 
   4  10   0      552.22      530.62     54.60 o 
  -5  11   0      766.01      768.64     62.18 o 
  -4  11   0      844.94      822.79     62.49 o 
  -3  11   0      322.50      332.73     47.18 o 
  -2  11   0      605.16      574.06     54.78 o 
  -1  11   0      764.06      725.17    125.83 o 
   0  11   0      859.72      819.31    122.76 o 
   1  11   0     1463.96     1576.68    169.94 o 
   2  11   0      366.68      271.10     46.31 o 
   1 -12   1     1234.25     1299.61    130.29 o 
   2 -12   1      758.81      703.07     81.85 o 
  -2 -11   1      554.69      531.30     77.17 o 
  -1 -11   1      893.83      824.75     65.78 o 
   0 -11   1     1522.23     1647.63    105.18 o 
   1 -11   1     1053.47      884.53    130.83 o 
   2 -11   1      934.42      954.82     95.77 o 
   3 -11   1      348.31      381.45     52.68 o 
   4 -11   1      532.72      510.23     53.00 o 
   5 -11   1      801.88      799.05     63.15 o 
  -4 -10   1      640.71      680.02     56.43 o 
  -3 -10   1      310.48      346.51     34.33 o 
  -2 -10   1     1152.69     1111.86     62.45 o 
  -1 -10   1     1819.79     1728.50     82.02 o 
   0 -10   1      799.39      708.35     95.74 o 
   1 -10   1     1155.90     1116.72    113.57 o 
   2 -10   1      337.14      307.05     41.53 o 
   3 -10   1      768.20      768.62     55.64 o 
   4 -10   1     1162.37     1107.20    110.95 o 
   5 -10   1      926.10      895.27     59.99 o 
   6 -10   1     1171.14     1142.49     67.01 o 
   7 -10   1      348.33      372.85     49.01 o 
  -5  -9   1      495.08      512.56     40.03 o 
  -4  -9   1      849.71      833.23     38.08 o 
  -3  -9   1      826.22      813.68     34.29 o 
  -2  -9   1     1013.48     1052.52     48.00 o 
  -1  -9   1     1888.57     1752.17     52.81 o 
   0  -9   1     1452.23     1383.51     37.76 o 
   1  -9   1      130.80      121.13     22.18 o 
   2  -9   1      741.62      751.58     45.74 o 
   3  -9   1     2091.61     1954.84    133.42 o 
   4  -9   1     1459.90     1361.63     64.57 o 
   5  -9   1     2091.28     2034.43     77.68 o 
   6  -9   1      549.38      535.70     48.34 o 
   7  -9   1      809.60      805.67     58.03 o 
   8  -9   1      407.13      400.25     47.21 o 
  -6  -8   1      522.38      531.72     35.70 o 
  -5  -8   1      842.44      801.49     44.54 o 
  -4  -8   1     1198.18     1206.76     34.16 o 
  -3  -8   1      950.90      897.48     33.62 o 
  -2  -8   1     1804.80     1664.55     61.76 o 
  -1  -8   1      970.57     1007.63     38.68 o 
   0  -8   1      668.18      658.17     25.96 o 
   1  -8   1     3182.77     2937.99     77.84 o 
   2  -8   1      678.19      701.49     26.11 o 
   3  -8   1     4224.54     4094.27     95.15 o 
   4  -8   1     1798.60     1702.11     70.48 o 
   5  -8   1      530.95      518.75     43.05 o 
   6  -8   1      956.97     1005.26    102.62 o 
   7  -8   1      413.83      412.12     33.63 o 
   8  -8   1     1146.03     1095.45     42.85 o 
  -7  -7   1      376.30      373.95     36.32 o 
  -6  -7   1     1075.05     1005.81     41.43 o 
  -5  -7   1     1563.22     1595.73     44.20 o 
  -4  -7   1     1661.74     1621.51     38.09 o 
  -3  -7   1     1985.75     1924.07     72.86 o 
  -2  -7   1      964.91      883.72     40.34 o 
  -1  -7   1      867.26      803.02     27.13 o 
   0  -7   1     1865.79     1779.48     53.78 o 
   1  -7   1     2709.73     2656.36     40.89 o 
   2  -7   1     4079.45     3824.93     71.43 o 
   3  -7   1     2718.50     2612.10     46.11 o 
   4  -7   1      867.98      823.71     24.99 o 
   5  -7   1      755.79      782.97     34.08 o 
   6  -7   1      954.31      938.37     34.64 o 
   7  -7   1      952.11      958.12     37.27 o 
   8  -7   1      762.21      800.78     32.52 o 
   9  -7   1      716.00      766.12     33.85 o 
  -8  -6   1      490.13      548.74     36.24 o 
  -7  -6   1      677.55      634.29     33.97 o 
  -6  -6   1     1764.58     1836.01     37.87 o 
  -5  -6   1     2229.09     2125.33     52.38 o 
  -4  -6   1     1769.16     1798.28     47.31 o 
  -3  -6   1      830.67      802.64     25.94 o 
  -2  -6   1     1665.45     1509.73     37.28 o 
  -1  -6   1     2545.73     2539.67     56.42 o 
   0  -6   1     3170.63     3115.80     54.86 o 
   1  -6   1     5131.28     4680.52     63.47 o 
   2  -6   1      986.02     1002.42     19.24 o 
   3  -6   1     1661.11     1651.44     31.02 o 
   4  -6   1      833.46      852.79     21.78 o 
   5  -6   1     2112.58     2056.97     42.91 o 
   6  -6   1     3866.87     3962.22     61.69 o 
   7  -6   1      562.56      580.77     30.01 o 
   8  -6   1     1106.08     1093.22     35.19 o 
   9  -6   1      475.98      460.44     31.71 o 
  -9  -5   1      117.66       93.11     31.03 o 
  -8  -5   1      988.32     1002.24     48.93 o 
  -7  -5   1     1473.17     1555.32     64.87 o 
  -6  -5   1     1879.77     1821.49     39.22 o 
  -5  -5   1     1659.46     1739.60     33.25 o 
  -4  -5   1      393.44      390.47     19.19 o 
  -3  -5   1     1443.56     1457.20     40.25 o 
  -2  -5   1     1661.58     1683.09     36.80 o 
  -1  -5   1     3941.65     3950.37     85.21 o 
   0  -5   1    14614.12    14262.18    208.29 o 
   1  -5   1     3940.85     3923.09    102.75 o 
   2  -5   1     1292.60     1214.11     15.71 o 
   3  -5   1      564.83      572.72     16.27 o 
   4  -5   1     2653.07     2690.48     43.26 o 
   5  -5   1     3723.96     3888.42     56.60 o 
   6  -5   1     2537.33     2490.01     48.12 o 
   7  -5   1      914.13      902.51     29.40 o 
   8  -5   1      614.69      607.30     27.11 o 
   9  -5   1      341.49      398.01     37.32 o 
  10  -5   1      469.54      437.83     50.07 o 
  -9  -4   1      324.60      339.30     37.14 o 
  -8  -4   1      810.83      794.91     43.46 o 
  -7  -4   1     1843.28     1837.05     45.97 o 
  -6  -4   1     1911.23     1966.26     38.82 o 
  -5  -4   1      571.95      531.37     21.76 o 
  -4  -4   1     1135.89     1187.68     29.83 o 
  -3  -4   1     2235.38     2276.89     34.30 o 
  -2  -4   1     7507.92     7351.70    149.53 o 
  -1  -4   1     4147.81     3957.50     91.29 o 
   0  -4   1     4515.54     4923.56     55.75 o 
   1  -4   1     8288.78     8018.11    101.88 o 
   2  -4   1     1714.27     1770.97     42.03 o 
   3  -4   1     4663.68     4793.51     49.31 o 
   4  -4   1     4738.04     4942.85     54.73 o 
   5  -4   1     2338.12     2285.16     41.44 o 
   6  -4   1     1563.19     1568.25     32.90 o 
   7  -4   1      150.57      173.36     17.06 o 
   8  -4   1      623.86      625.42     25.93 o 
   9  -4   1      425.41      424.92     34.85 o 
  10  -4   1      641.56      672.36     57.26 o 
  -9  -3   1      796.88      777.61     45.51 o 
  -8  -3   1     1333.24     1385.31     43.10 o 
  -7  -3   1      860.99      847.72     32.57 o 
  -6  -3   1     1195.08     1093.30     38.10 o 
  -5  -3   1     1000.63     1026.14     19.39 o 
  -4  -3   1     2431.22     2393.79     41.01 o 
  -3  -3   1     8740.78     8473.28    154.14 o 
  -2  -3   1     4208.34     4368.42     90.72 o 
  -1  -3   1     8074.45     8257.15     69.31 o 
   0  -3   1      502.53      436.15     11.59 o 
   1  -3   1       90.68       94.02      6.04 o 
   2  -3   1     8560.27     8945.81     57.05 o 
   3  -3   1     3215.64     3198.54     32.86 o 
   4  -3   1     5750.24     5541.40    103.43 o 
   5  -3   1     4294.38     4318.93     58.19 o 
   6  -3   1      710.02      699.25     23.55 o 
   7  -3   1      407.67      412.09     21.69 o 
   8  -3   1      703.00      687.12     29.03 o 
   9  -3   1      834.15      954.83     79.85 o 
  10  -3   1      611.05      649.77     56.95 o 
 -10  -2   1      618.85      639.06     45.06 o 
  -9  -2   1     1184.09     1284.27     53.01 o 
  -8  -2   1      892.31      866.92     35.37 o 
  -7  -2   1      550.92      565.48     28.16 o 
  -6  -2   1     1645.71     1675.55     38.15 o 
  -5  -2   1     1773.10     1535.39     44.89 o 
  -4  -2   1     3314.26     3324.74     31.50 o 
  -3  -2   1     2971.26     3122.14     34.32 o 
  -2  -2   1     1031.61      994.12     20.12 o 
  -1  -2   1     2242.29     2260.02     28.53 o 
   0  -2   1      680.13      883.98     13.90 o 
   1  -2   1    12100.21    13008.00     58.22 o 
   2  -2   1     2687.25     2851.33     35.75 o 
   3  -2   1     2420.56     2201.49     31.15 o 
   4  -2   1     4470.67     4672.81     46.51 o 
   5  -2   1     3426.14     3392.53     39.44 o 
   6  -2   1     1150.62     1171.66     27.17 o 
   7  -2   1     1140.12     1150.16     28.99 o 
   8  -2   1     1146.39     1219.09     32.00 o 
   9  -2   1      931.29      957.32     82.32 o 
  10  -2   1      581.44      660.68     56.70 o 
 -10  -1   1      494.30      522.70     41.03 o 
  -9  -1   1      696.67      698.77     30.43 o 
  -8  -1   1      586.32      610.87     26.58 o 
  -7  -1   1      310.24      293.19     19.47 o 
  -6  -1   1     3542.91     3312.79     44.38 o 
  -5  -1   1     5799.74     5528.46     99.65 o 
  -4  -1   1     1803.93     1743.25     33.54 o 
  -3  -1   1     2227.02     1976.51     26.58 o 
  -2  -1   1     7495.59     7667.77     41.15 o 
  -1  -1   1    15670.99    16849.83    165.69 o 
   0  -1   1     8341.14     8786.99     71.40 o 
   1  -1   1      419.69      450.78      6.11 o 
   2  -1   1    26841.94    27761.07    177.26 o 
   3  -1   1     4988.90     5344.16     31.26 o 
   4  -1   1      971.60      948.89     21.15 o 
   5  -1   1     1824.32     1823.89     28.45 o 
   6  -1   1     1141.78     1125.59     29.31 o 
   7  -1   1     2037.58     2051.44     33.16 o 
   8  -1   1     1052.03     1064.75     45.59 o 
   9  -1   1      803.61      910.05     46.15 o 
  10  -1   1      454.25      393.48     49.83 o 
 -10   0   1      283.35      242.74     79.02 o 
  -9   0   1      273.65      251.23     65.53 o 
  -8   0   1      740.09      719.96     32.29 o 
  -7   0   1     1811.71     1776.59     28.23 o 
  -6   0   1     2912.90     2954.61     40.20 o 
  -5   0   1     5373.40     5349.66     62.10 o 
  -4   0   1     2947.89     2753.42     22.08 o 
  -3   0   1      861.31      955.69     16.24 o 
  -2   0   1      959.43      931.76     10.40 o 
  -1   0   1     6302.34     6593.28     42.88 o 
   1   0   1      756.08      863.44     11.98 o 
   2   0   1       66.75       80.99      5.74 o 
   3   0   1     8303.32     8039.12     66.54 o 
   4   0   1     3230.02     3329.28     28.78 o 
   5   0   1     1199.96     1192.59     20.32 o 
   6   0   1     2539.31     2447.25     47.07 o 
   7   0   1     2065.94     1980.78     37.45 o 
   8   0   1     1182.16     1198.55     39.77 o 
   9   0   1      429.07      392.84     35.67 o 
  10   0   1      284.18      300.61     48.83 o 
 -10   1   1      282.85      253.21     41.99 o 
  -9   1   1      557.62      500.02     56.33 o 
  -8   1   1     1464.93     1416.17     59.31 o 
  -7   1   1     2932.23     2905.10     40.14 o 
  -6   1   1     3858.45     3784.68     41.96 o 
  -5   1   1     1314.06     1292.20     23.95 o 
  -4   1   1       89.74      141.01     11.19 o 
  -3   1   1     3279.72     3238.46     29.00 o 
  -2   1   1     5936.64     6131.14     70.19 o 
  -1   1   1    11967.81    13185.82     30.64 o 
   0   1   1     2063.16     2378.24     18.80 o 
   1   1   1     1304.91     1374.77     16.08 o 
   2   1   1     1538.08     1496.18     13.74 o 
   3   1   1       56.00       83.01      8.02 o 
   4   1   1     7907.25     7572.80    140.65 o 
   5   1   1     3188.50     3001.56     61.06 o 
   6   1   1     3107.13     3018.74     45.16 o 
   7   1   1     2276.95     2126.97     75.93 o 
   8   1   1      393.06      394.93     33.45 o 
   9   1   1      395.66      382.34     35.92 o 
  10   1   1      436.99      440.31     40.42 o 
 -10   2   1      441.34      430.98     39.92 o 
  -9   2   1      978.35      978.18     58.63 o 
  -8   2   1     1242.74     1143.44     37.48 o 
  -7   2   1     2739.33     2591.61     90.69 o 
  -6   2   1     1825.69     1808.99     36.61 o 
  -5   2   1     1021.29     1030.62     20.58 o 
  -4   2   1     2795.22     2526.18     27.99 o 
  -3   2   1     1257.90     1366.69     16.50 o 
  -2   2   1     8151.91     8468.68     82.63 o 
  -1   2   1     5559.80     6256.49     77.25 o 
   0   2   1     9669.98     9603.68     98.03 o 
   1   2   1     4077.93     4404.25     38.18 o 
   2   2   1     2433.00     2525.41     36.80 o 
   3   2   1     3273.53     3106.48     33.32 o 
   4   2   1     5634.80     5517.44     49.29 o 
   5   2   1     2525.19     2688.66     43.67 o 
   6   2   1     2178.48     2152.54     45.32 o 
   7   2   1      713.24      701.10     27.75 o 
   8   2   1      230.98      219.44     30.85 o 
   9   2   1      702.91      646.17     43.79 o 
 -10   3   1      737.11      798.84     63.94 o 
  -9   3   1      525.57      538.06     31.78 o 
  -8   3   1     1237.30     1239.59     29.27 o 
  -7   3   1      734.23      758.33     22.70 o 
  -6   3   1     1118.98     1118.40     24.35 o 
  -5   3   1     3577.41     3515.88     37.63 o 
  -4   3   1     5457.42     5410.97     81.61 o 
  -3   3   1     8165.52     8223.64     52.94 o 
  -2   3   1     7298.96     7393.28    107.04 o 
  -1   3   1     4958.33     5170.48     30.50 o 
   0   3   1      920.99     1052.80     21.13 o 
   1   3   1     2940.99     3011.28     39.71 o 
   2   3   1     7702.07     7516.50     70.99 o 
   3   3   1     1125.00     1152.29     25.16 o 
   4   3   1     6621.82     6664.92     56.59 o 
   5   3   1     2399.82     2296.69     37.64 o 
   6   3   1      358.53      374.38     23.34 o 
   7   3   1      415.66      433.77     34.99 o 
   8   3   1      542.71      547.43     39.51 o 
   9   3   1     1205.72     1301.86     57.98 o 
 -10   4   1     1120.33     1237.92     94.44 o 
  -9   4   1      426.28      539.45     38.43 o 
  -8   4   1      355.15      354.98     21.25 o 
  -7   4   1     2313.54     2306.75     40.69 o 
  -6   4   1     1018.51     1008.01     26.79 o 
  -5   4   1     2695.84     2866.80     40.45 o 
  -4   4   1     4960.34     4847.77     48.64 o 
  -3   4   1     3002.19     3009.08     49.87 o 
  -2   4   1    10597.02    11045.33     65.87 o 
  -1   4   1      863.04     1100.01     22.67 o 
   0   4   1     2137.89     2005.94     31.44 o 
   1   4   1     2823.70     2748.38     34.16 o 
   2   4   1     3261.76     3400.03     45.20 o 
   3   4   1     4481.42     4622.75     50.96 o 
   4   4   1     1948.61     1903.04     33.47 o 
   5   4   1     1543.13     1618.19     33.75 o 
   6   4   1      706.09      699.47     39.19 o 
   7   4   1      833.80      872.57     46.06 o 
   8   4   1      929.51      927.26     49.04 o 
 -10   5   1      659.60      752.82    108.17 o 
  -9   5   1      317.07      409.62     80.55 o 
  -8   5   1      545.49      570.28     26.18 o 
  -7   5   1     2128.80     2201.79     38.54 o 
  -6   5   1     2484.90     2516.56     42.80 o 
  -5   5   1     1857.26     1750.30     34.49 o 
  -4   5   1     1144.26     1146.34     43.90 o 
  -3   5   1     2390.92     2114.59    231.72 o 
  -2   5   1      986.04     1111.15     35.03 o 
  -1   5   1     2537.02     2252.43     38.28 o 
   0   5   1     4680.88     4828.37     52.40 o 
   1   5   1     4195.91     4217.65     62.25 o 
   2   5   1     3711.57     3610.76     46.96 o 
   3   5   1     2271.93     2339.87     50.40 o 
   4   5   1     1115.91     1191.54     31.85 o 
   5   5   1     1022.83     1032.96     29.22 o 
   6   5   1     1204.05     1311.99     43.80 o 
   7   5   1     1139.79     1139.73     52.24 o 
   8   5   1      770.54      792.00     49.01 o 
 -10   6   1      263.27      295.58     34.49 o 
  -9   6   1      334.80      340.93     24.85 o 
  -8   6   1      428.71      454.12     25.60 o 
  -7   6   1     2731.64     2746.71     53.50 o 
  -6   6   1      956.62      922.30     37.55 o 
  -5   6   1     2763.03     2932.40     73.34 o 
  -4   6   1     1622.90     1621.36     55.85 o 
  -3   6   1      384.98      407.90     27.14 o 
  -2   6   1     3182.02     3061.37     60.81 o 
  -1   6   1     1281.12     1297.56     29.84 o 
   0   6   1     4437.19     4414.08     56.41 o 
   1   6   1     4238.08     4151.11     47.02 o 
   2   6   1      935.90      913.44     27.41 o 
   3   6   1     1214.67     1244.88     34.61 o 
   4   6   1      793.10      776.03     25.71 o 
   5   6   1     1711.81     1751.22     42.33 o 
   6   6   1     1163.60     1205.08     43.95 o 
   7   6   1      653.81      733.00     45.97 o 
  -9   7   1      963.13      999.65     41.01 o 
  -8   7   1      889.77      913.76     38.13 o 
  -7   7   1      669.81      652.96     45.69 o 
  -6   7   1     2377.50     2339.63     74.32 o 
  -5   7   1     1531.78     1574.86     42.26 o 
  -4   7   1      391.72      377.74     24.68 o 
  -3   7   1     2480.19     2527.91     51.97 o 
  -2   7   1     1651.45     1756.02     52.10 o 
  -1   7   1     3176.89     3040.94     48.00 o 
   0   7   1     2104.84     2084.45     35.38 o 
   1   7   1      639.57      684.40     22.89 o 
   2   7   1      532.68      501.36     23.07 o 
   3   7   1      821.67      827.53     30.33 o 
   4   7   1     1548.22     1660.30     43.89 o 
   5   7   1     1746.56     1755.96     50.98 o 
   6   7   1      859.65      924.10     42.60 o 
   7   7   1      397.93      418.12     35.36 o 
  -9   8   1      672.77      711.12     43.41 o 
  -8   8   1     1457.16     1512.04     68.91 o 
  -7   8   1     1049.48     1054.42     74.87 o 
  -6   8   1      210.27      142.48     54.15 o 
  -5   8   1     1970.99     2012.77     99.86 o 
  -4   8   1      565.60      577.54     30.46 o 
  -3   8   1      509.41      571.73     32.56 o 
  -2   8   1     3662.66     3632.27     81.36 o 
  -1   8   1     1298.45     1292.71     35.43 o 
   0   8   1     1858.95     1816.68     43.16 o 
   1   8   1       81.67       74.33     19.14 o 
   2   8   1      454.08      461.41     29.79 o 
   3   8   1     2883.18     2929.45     66.64 o 
   4   8   1     1184.42     1160.27     48.29 o 
   5   8   1      924.27     1007.81     43.15 o 
   6   8   1      602.62      607.29     39.01 o 
  -8   9   1      743.16      779.83     57.02 o 
  -7   9   1      559.68      491.46     47.95 o 
  -6   9   1      622.89      665.26     66.04 o 
  -5   9   1      528.71      515.28     46.94 o 
  -4   9   1     1369.98     1409.21    151.96 o 
  -3   9   1     1398.87     1425.48     67.57 o 
  -2   9   1     1288.21     1253.63     45.27 o 
  -1   9   1     1129.14     1179.35     58.08 o 
   0   9   1      637.42      601.57     44.39 o 
   1   9   1      706.86      748.65     50.25 o 
   2   9   1     1155.14     1248.92     71.77 o 
   3   9   1     1600.89     1623.53     73.76 o 
   4   9   1     1160.40     1272.16     70.59 o 
   5   9   1      344.87      294.61     39.73 o 
  -7  10   1      408.52      437.96     50.69 o 
  -6  10   1      568.70      549.34     52.36 o 
  -5  10   1     1266.81     1283.82     69.94 o 
  -4  10   1     1468.99     1521.19     74.61 o 
  -3  10   1      853.03      870.61     59.85 o 
  -2  10   1     1436.61     1470.04     83.58 o 
  -1  10   1      299.48      348.26     47.19 o 
   0  10   1      886.09     1012.91     47.93 o 
   1  10   1      910.08      937.17     58.87 o 
   2  10   1      958.97     1040.88     63.42 o 
   3  10   1      938.05      961.74     65.10 o 
  -5  11   1      281.90      295.81     48.81 o 
  -4  11   1     1078.26     1148.40     71.22 o 
  -3  11   1      714.79      742.34     60.45 o 
  -2  11   1      237.85      243.75     45.07 o 
  -1  11   1      992.25     1008.70     91.53 o 
   0  11   1      812.24      840.03     63.31 o 
   1  11   1      900.96     1022.39     67.07 o 
   0 -12   2      488.74      388.57     84.66 o 
   1 -12   2     1010.87      912.47     77.83 o 
   2 -12   2     1138.34     1210.41    118.78 o 
   3 -12   2      389.62      332.49     62.13 o 
  -3 -11   2      322.90      360.67     68.33 o 
  -2 -11   2      696.56      676.34     93.70 o 
  -1 -11   2      780.18      726.27     55.18 o 
   0 -11   2     1531.44     1419.73    168.18 o 
   1 -11   2     1026.76      889.10     96.90 o 
   2 -11   2      315.66      314.51     82.65 o 
   3 -11   2      532.75      530.69     51.54 o 
   4 -11   2      402.96      374.80     60.81 o 
   5 -11   2      858.12      820.00     62.33 o 
  -4 -10   2      287.39      277.94     32.82 o 
  -3 -10   2      368.00      353.15     27.51 o 
  -2 -10   2     1196.96     1090.30     38.66 o 
  -1 -10   2     2368.07     2187.97    109.30 o 
   0 -10   2     1095.38     1080.69    106.88 o 
   1 -10   2      347.48      339.44     30.28 o 
   2 -10   2     1046.83     1016.45     43.15 o 
   3 -10   2      156.35      111.90     35.58 o 
   4 -10   2      874.49      908.17     59.31 o 
   5 -10   2     1343.38     1393.04     71.12 o 
   6 -10   2      977.90     1038.71     64.45 o 
   7 -10   2      580.09      590.84     55.40 o 
  -6  -9   2      547.52      616.84     43.73 o 
  -5  -9   2      368.06      356.80     76.01 o 
  -4  -9   2      366.61      388.04     27.41 o 
  -3  -9   2     1078.33      960.38     37.33 o 
  -2  -9   2     2417.90     2358.09     72.74 o 
  -1  -9   2     1176.48     1062.42     48.88 o 
   0  -9   2     1700.13     1565.05     58.51 o 
   1  -9   2      238.61      261.55     26.45 o 
   2  -9   2      886.05      889.95     38.58 o 
   3  -9   2     2877.91     2668.53    111.32 o 
   4  -9   2      807.23      839.59     54.87 o 
   5  -9   2     1298.15     1327.55     64.97 o 
   6  -9   2      633.95      636.16     50.86 o 
   7  -9   2      264.89      228.97     41.19 o 
  -7  -8   2      374.12      409.88     38.37 o 
  -6  -8   2      461.44      470.83     38.45 o 
  -5  -8   2      482.52      525.52     35.07 o 
  -4  -8   2     1248.77     1197.48     36.59 o 
  -3  -8   2     2647.34     2506.33     80.94 o 
  -2  -8   2     2034.60     1867.04     89.37 o 
  -1  -8   2     1453.68     1366.29     41.25 o 
   0  -8   2      733.51      674.05     37.91 o 
   1  -8   2      613.15      555.28     22.46 o 
   2  -8   2     2288.66     2235.34     79.74 o 
   3  -8   2     1794.58     1769.50    105.28 o 
   4  -8   2     2059.82     2119.32    100.32 o 
   5  -8   2      913.50      906.98     37.61 o 
   6  -8   2      467.96      495.81     33.10 o 
   7  -8   2      356.94      378.67     29.21 o 
   8  -8   2      254.60      262.36     28.66 o 
  -7  -7   2      347.77      376.12     36.40 o 
  -6  -7   2      859.29      957.00     39.95 o 
  -5  -7   2     1339.30     1282.21     40.08 o 
  -4  -7   2     1857.90     1902.97     60.63 o 
  -3  -7   2     2030.19     1854.42     67.52 o 
  -2  -7   2     1600.89     1555.88     43.93 o 
  -1  -7   2      676.99      601.30     23.96 o 
   0  -7   2     2475.04     2247.13     53.05 o 
   1  -7   2     1815.83     1698.94     31.72 o 
   2  -7   2     1927.30     1780.21     82.17 o 
   3  -7   2     1773.19     1663.01     60.87 o 
   4  -7   2      322.34      355.56     25.06 o 
   5  -7   2     2479.85     2533.71     49.88 o 
   6  -7   2      472.10      473.07     27.65 o 
   7  -7   2      861.72      822.12     35.83 o 
   8  -7   2     1053.34     1061.51     36.42 o 
   9  -7   2      681.77      684.51     38.59 o 
  -8  -6   2      466.72      524.63     34.83 o 
  -7  -6   2      440.42      406.39     25.11 o 
  -6  -6   2     1684.10     1662.69     49.43 o 
  -5  -6   2     2419.60     2401.78     86.42 o 
  -4  -6   2     1173.30     1075.30     34.61 o 
  -3  -6   2      875.91      881.75     34.79 o 
  -2  -6   2      251.57      220.70     17.44 o 
  -1  -6   2     2365.02     2259.76     60.45 o 
   0  -6   2     3167.30     3147.98     41.21 o 
   1  -6   2     3481.45     3153.94     66.23 o 
   2  -6   2     3257.54     3182.09     70.97 o 
   3  -6   2     1702.16     1805.02     51.49 o 
   4  -6   2     1403.00     1472.27     35.32 o 
   5  -6   2     1466.47     1512.39     38.59 o 
   6  -6   2      744.60      726.04     31.22 o 
   7  -6   2     1792.39     1824.02     47.68 o 
   8  -6   2     1137.39     1139.72     43.62 o 
   9  -6   2      741.94      731.91     38.13 o 
  -9  -5   2      100.06      153.93     28.37 o 
  -8  -5   2      694.79      614.69     35.88 o 
  -7  -5   2     1963.59     2067.82     43.70 o 
  -6  -5   2     1015.90      996.54     30.12 o 
  -5  -5   2     1422.33     1300.63     55.86 o 
  -4  -5   2     1442.44     1447.77     41.19 o 
  -3  -5   2      908.25      811.34     30.07 o 
  -2  -5   2     2212.36     2167.98     36.83 o 
  -1  -5   2     2656.08     2584.88     58.07 o 
   0  -5   2     6330.93     6227.15    120.61 o 
   1  -5   2     1733.45     1482.09     31.05 o 
   2  -5   2      330.70      345.44     12.17 o 
   3  -5   2     5692.76     5765.67     94.46 o 
   4  -5   2     2165.28     2106.01     64.66 o 
   5  -5   2     2942.71     2949.01     49.42 o 
   6  -5   2     1178.81     1229.01     36.40 o 
   7  -5   2     1471.59     1459.80     53.71 o 
   8  -5   2      852.37      872.63     31.10 o 
   9  -5   2      357.19      381.83     29.83 o 
  -9  -4   2      436.00      442.88     38.25 o 
  -8  -4   2      963.62     1030.33     38.82 o 
  -7  -4   2     2432.21     2240.60     72.43 o 
  -6  -4   2     1556.57     1625.24     45.49 o 
  -5  -4   2      247.41      229.40     18.98 o 
  -4  -4   2     1801.91     1646.93     41.66 o 
  -3  -4   2     2668.25     2618.19     73.72 o 
  -2  -4   2     5583.79     5759.01    109.63 o 
  -1  -4   2    12996.27    11955.42    164.49 o 
   0  -4   2      758.72      847.73     20.59 o 
   1  -4   2     3034.69     3032.49     59.38 o 
   2  -4   2      226.90      213.52     10.35 o 
   3  -4   2       88.59       83.66      6.63 o 
   4  -4   2     5833.71     5844.30     74.37 o 
   5  -4   2     3787.43     3721.95     54.12 o 
   6  -4   2     2047.56     2034.06     41.67 o 
   7  -4   2     1441.38     1405.53     49.89 o 
   8  -4   2      787.79      761.61     39.31 o 
   9  -4   2      398.61      419.37     36.58 o 
  10  -4   2      666.77      649.65     45.60 o 
 -10  -3   2      370.71      347.21     38.48 o 
  -9  -3   2     1194.82     1213.44     44.24 o 
  -8  -3   2     1115.88     1054.77     38.76 o 
  -7  -3   2     1553.71     1586.57     44.25 o 
  -6  -3   2     1169.39     1111.88     33.08 o 
  -5  -3   2     1054.87     1011.72     27.38 o 
  -4  -3   2     3354.74     3210.38    127.73 o 
  -3  -3   2     2638.79     2467.17     50.98 o 
  -2  -3   2     6981.00     7132.49    151.80 o 
  -1  -3   2     3509.20     4040.40     87.53 o 
   0  -3   2     4999.35     5175.14     71.83 o 
   1  -3   2     2065.76     1978.82     17.54 o 
   2  -3   2      941.08      877.47     36.59 o 
   3  -3   2     3230.40     3069.17     63.99 o 
   4  -3   2     4703.13     4971.43     62.78 o 
   5  -3   2     3083.79     3032.52     44.07 o 
   6  -3   2     1274.22     1277.21     37.99 o 
   7  -3   2     1106.59     1113.42     32.90 o 
   8  -3   2     1067.38     1087.61     44.27 o 
   9  -3   2      754.87      790.34     72.15 o 
  10  -3   2      996.49     1048.82     68.67 o 
 -10  -2   2      744.74      791.82     48.16 o 
  -9  -2   2     1208.95     1248.17     43.89 o 
  -8  -2   2      454.39      479.85     28.89 o 
  -7  -2   2      542.14      462.72     22.80 o 
  -6  -2   2     2308.71     2358.12     39.13 o 
  -5  -2   2     1106.16     1045.45     25.24 o 
  -4  -2   2     8546.88     8193.29    106.79 o 
  -3  -2   2     7201.08     7151.19     44.10 o 
  -2  -2   2     5789.16     6422.22     98.03 o 
  -1  -2   2     8398.91     8422.90    114.52 o 
   0  -2   2       61.01       86.62      6.92 o 
   1  -2   2     5006.76     5401.45     44.81 o 
   2  -2   2    11042.98    11815.16     75.89 o 
   3  -2   2     4388.51     4155.56     41.21 o 
   4  -2   2     8833.26     9166.07     87.59 o 
   5  -2   2     1435.22     1409.01     26.92 o 
   6  -2   2      557.55      577.27     22.87 o 
   7  -2   2      475.62      487.66     23.66 o 
   8  -2   2     1241.50     1293.45     51.95 o 
   9  -2   2     1318.71     1362.64     78.63 o 
  10  -2   2      748.56      725.99     61.04 o 
 -10  -1   2      623.53      760.59     95.43 o 
  -9  -1   2      609.31      614.80     29.09 o 
  -8  -1   2      495.26      497.28     25.11 o 
  -7  -1   2      529.28      553.06     23.88 o 
  -6  -1   2     2312.16     2203.02     36.86 o 
  -5  -1   2     5184.11     4974.37     55.37 o 
  -4  -1   2     3840.67     3907.12     32.53 o 
  -3  -1   2     4935.36     5266.32     57.31 o 
  -2  -1   2    26829.97    25928.85    114.43 o 
  -1  -1   2    11736.08    12981.36     74.10 o 
   0  -1   2     3332.97     3673.09     15.41 o 
   1  -1   2      202.77      188.46      7.27 o 
   2  -1   2    10188.66    10594.77     44.03 o 
   3  -1   2     9050.81     9473.71     85.62 o 
   4  -1   2       86.47      107.21      9.10 o 
   5  -1   2     1446.62     1382.19     24.08 o 
   6  -1   2     1771.84     1720.25     30.80 o 
   7  -1   2      800.89      834.25     23.14 o 
   8  -1   2     1568.72     1529.91     65.32 o 
   9  -1   2      990.74     1008.15     62.79 o 
  10  -1   2      470.12      485.71     54.59 o 
 -10   0   2      373.34      359.80     34.95 o 
  -9   0   2      329.33      333.77     27.11 o 
  -8   0   2      825.28      846.83     33.42 o 
  -7   0   2     1948.40     1857.01     37.15 o 
  -6   0   2     4109.78     3987.40     35.09 o 
  -5   0   2     2754.21     2761.88     27.04 o 
  -4   0   2     3086.35     3098.60     30.75 o 
  -3   0   2     1673.17     1592.22     17.16 o 
  -2   0   2     5710.07     6729.79     84.40 o 
  -1   0   2     9903.21    10052.70     35.50 o 
   0   0   2     5616.13     6201.45     18.99 o 
   1   0   2    19779.15    20404.73    149.31 o 
   2   0   2       86.85      148.08      9.54 o 
   3   0   2     3808.87     3771.40     45.93 o 
   4   0   2     1366.60     1324.02     30.39 o 
   5   0   2      109.11      124.77     10.53 o 
   6   0   2     4046.99     4066.21     45.72 o 
   7   0   2     2299.31     2126.00     57.83 o 
   8   0   2      854.60      902.01     48.53 o 
   9   0   2      657.71      647.13     41.90 o 
 -10   1   2      377.31      380.78     47.62 o 
  -9   1   2      339.96      303.55     34.12 o 
  -8   1   2     1106.12     1057.40     38.00 o 
  -7   1   2     2809.47     2850.87     38.68 o 
  -6   1   2     1900.31     1904.91     30.20 o 
  -5   1   2     2722.57     2562.03     27.59 o 
  -4   1   2     1082.24     1136.24     17.60 o 
  -3   1   2     2262.10     2369.82     21.52 o 
  -2   1   2     2950.99     3023.67     30.34 o 
  -1   1   2     5157.05     5274.06     44.79 o 
   0   1   2     7316.35     8111.46     74.95 o 
   1   1   2     9356.83     9865.99    107.51 o 
   2   1   2     1909.00     1752.95     52.89 o 
   3   1   2     3655.40     3534.66     53.85 o 
   4   1   2     1506.41     1461.88     50.43 o 
   5   1   2     2775.60     2492.28    107.85 o 
   6   1   2     2963.12     2678.43     65.00 o 
   7   1   2      944.60      946.37     31.00 o 
   8   1   2      409.56      467.23     36.63 o 
   9   1   2      542.24      541.95     40.63 o 
 -10   2   2      315.25      279.74     37.18 o 
  -9   2   2      728.80      698.04     42.31 o 
  -8   2   2     1736.83     1715.03     36.66 o 
  -7   2   2     1061.25      955.71     31.60 o 
  -6   2   2     1378.52     1425.53     25.26 o 
  -5   2   2      714.71      715.36     17.64 o 
  -4   2   2      877.18      953.54     15.71 o 
  -3   2   2     5737.99     5565.37     38.63 o 
  -2   2   2     8839.36     9403.12     54.01 o 
  -1   2   2    16725.58    17738.91    328.30 o 
   0   2   2      746.12      863.77     29.71 o 
   1   2   2     4207.26     3720.16    179.02 o 
   2   2   2       65.63       70.84      7.45 o 
   3   2   2     2446.10     2334.89     39.49 o 
   4   2   2     6471.82     6243.88     99.51 o 
   5   2   2     2120.08     2030.47     38.24 o 
   6   2   2     1343.00     1240.85     80.14 o 
   7   2   2      419.52      397.37     28.71 o 
   8   2   2      480.39      494.21     33.17 o 
   9   2   2      606.81      532.42     42.72 o 
 -10   3   2      534.25      544.82     34.94 o 
  -9   3   2      593.15      606.86     34.64 o 
  -8   3   2     2433.46     2362.16     38.08 o 
  -7   3   2     1481.92     1470.17     29.19 o 
  -6   3   2      260.79      287.33     16.28 o 
  -5   3   2     2381.64     2254.94     26.11 o 
  -4   3   2      321.40      272.22     12.26 o 
  -3   3   2     7009.07     7038.56     56.61 o 
  -2   3   2     8568.32     9088.97     43.96 o 
  -1   3   2     2456.17     2518.64    101.30 o 
   0   3   2     3657.88     3620.91     45.08 o 
   1   3   2      263.20      279.72     16.23 o 
   2   3   2     1124.52     1114.04     31.23 o 
   3   3   2     3121.10     3067.78     34.11 o 
   4   3   2     4261.38     4333.73     44.63 o 
   5   3   2     2124.64     2196.72     39.51 o 
   6   3   2      430.26      410.43     33.51 o 
   7   3   2      516.05      541.31     38.56 o 
   8   3   2     1062.15     1030.38     48.38 o 
   9   3   2      782.26      885.16     51.84 o 
 -10   4   2      626.74      718.65     68.61 o 
  -9   4   2      484.04      561.19     34.02 o 
  -8   4   2     1207.53     1195.78     30.01 o 
  -7   4   2     1429.32     1434.11     30.58 o 
  -6   4   2     1024.10      946.22     24.37 o 
  -5   4   2      656.66      616.33     24.37 o 
  -4   4   2     4959.22     4961.84     85.44 o 
  -3   4   2     4402.23     4440.64    115.39 o 
  -2   4   2      816.12      753.73     59.71 o 
  -1   4   2     1953.95     1913.52     67.15 o 
   0   4   2      842.93      895.95     21.95 o 
   1   4   2     2190.31     1912.69     38.59 o 
   2   4   2     5105.30     5143.63     66.43 o 
   3   4   2     4052.81     4152.22     46.72 o 
   4   4   2     2036.32     2011.23     33.33 o 
   5   4   2      830.22      849.35     34.30 o 
   6   4   2      847.12      919.99     44.44 o 
   7   4   2      536.15      500.47     39.78 o 
   8   4   2     1179.99     1290.36     60.06 o 
 -10   5   2      526.65      575.74     88.42 o 
  -9   5   2      263.69      365.84     96.59 o 
  -8   5   2      813.67      847.69     29.38 o 
  -7   5   2      368.34      348.86     23.05 o 
  -6   5   2      841.57      866.58     33.98 o 
  -5   5   2     3844.08     3836.85     64.87 o 
  -4   5   2     2126.82     2031.50     97.95 o 
  -3   5   2     4417.19     4513.41     55.47 o 
  -2   5   2     1703.76     1767.37     28.59 o 
  -1   5   2      683.04      636.75     18.26 o 
   0   5   2     5188.61     5176.70     57.59 o 
   1   5   2     2127.78     2182.67     38.83 o 
   2   5   2     4146.81     4198.56     52.60 o 
   3   5   2     1871.70     1887.97     35.81 o 
   4   5   2     1128.99     1146.42     28.04 o 
   5   5   2      791.96      807.34     35.44 o 
   6   5   2      631.52      666.08     41.72 o 
   7   5   2      852.64      880.19     49.16 o 
   8   5   2      968.25      996.64     55.67 o 
 -10   6   2      290.66      296.66     43.13 o 
  -9   6   2      447.28      468.66     35.61 o 
  -8   6   2      414.93      423.07     27.64 o 
  -7   6   2      839.79      902.37     33.98 o 
  -6   6   2     2949.81     2955.66     65.12 o 
  -5   6   2      711.87      765.45     77.03 o 
  -4   6   2     3036.69     3091.39     55.39 o 
  -3   6   2     2350.15     2401.88     65.56 o 
  -2   6   2     1340.35     1323.00     28.44 o 
  -1   6   2     4737.69     4598.26     67.61 o 
   0   6   2     3485.94     3702.77     47.50 o 
   1   6   2     2390.24     2332.53     37.87 o 
   2   6   2     1146.94     1134.20     28.86 o 
   3   6   2      687.48      791.11     24.29 o 
   4   6   2     1296.86     1337.77     40.04 o 
   5   6   2      848.17      819.06     37.24 o 
   6   6   2      824.16      913.85     41.68 o 
   7   6   2      931.74      866.25     50.61 o 
  -9   7   2      393.18      407.68     35.65 o 
  -8   7   2     1019.10     1123.17     47.18 o 
  -7   7   2      901.43      862.47     50.01 o 
  -6   7   2     2639.65     2670.23     78.22 o 
  -5   7   2     1682.68     1679.19     46.30 o 
  -4   7   2       73.36       54.43     19.82 o 
  -3   7   2     3147.77     3176.10    126.21 o 
  -2   7   2     2741.60     2943.44     93.99 o 
  -1   7   2     2952.95     2893.43     52.29 o 
   0   7   2     3352.96     3301.28     63.79 o 
   1   7   2      397.72      375.82     19.74 o 
   2   7   2     1948.31     2030.63     38.67 o 
   3   7   2      987.82      969.97     33.70 o 
   4   7   2      798.98      875.04     35.29 o 
   5   7   2     1529.51     1620.65     58.70 o 
   6   7   2      858.38      851.23     42.82 o 
  -9   8   2      552.69      560.18     50.05 o 
  -8   8   2      830.98      906.95     60.37 o 
  -7   8   2      668.37      719.26     51.63 o 
  -6   8   2      520.00      529.71     46.18 o 
  -5   8   2      904.71      938.29     38.78 o 
  -4   8   2      837.36      889.84     37.34 o 
  -3   8   2      873.67      914.06     44.24 o 
  -2   8   2     3587.41     3471.84     81.45 o 
  -1   8   2     3257.79     3230.68     81.43 o 
   0   8   2      482.33      523.18     41.40 o 
   1   8   2      994.92     1066.35     91.55 o 
   2   8   2     1417.63     1356.48     53.04 o 
   3   8   2     1655.61     1747.69     74.79 o 
   4   8   2     1050.28     1028.89     63.91 o 
   5   8   2      756.35      778.67     49.80 o 
  -8   9   2      462.98      429.39     47.15 o 
  -7   9   2      506.56      433.03     47.83 o 
  -6   9   2      143.85      144.53     38.45 o 
  -5   9   2      825.20      868.08     56.95 o 
  -4   9   2      894.66      913.50     58.43 o 
  -3   9   2     3198.37     3199.45     70.33 o 
  -2   9   2     1581.07     1680.14     63.35 o 
  -1   9   2      950.94      991.30     87.62 o 
   0   9   2      912.17      948.80     55.05 o 
   1   9   2      643.10      611.55     49.84 o 
   2   9   2     1226.71     1350.04     56.83 o 
   3   9   2     1091.31     1158.70     67.25 o 
   4   9   2      955.88     1015.91     67.67 o 
  -7  10   2      722.94      710.87     59.13 o 
  -6  10   2      365.48      360.89     47.59 o 
  -5  10   2      498.22      464.64     50.85 o 
  -4  10   2     1763.11     1671.52     78.71 o 
  -3  10   2      473.14      516.82     70.42 o 
  -2  10   2      894.49      986.95     63.53 o 
  -1  10   2      983.98     1000.87     56.95 o 
   0  10   2      327.71      297.77     41.16 o 
   1  10   2      830.34      912.19     60.22 o 
   2  10   2     1029.68     1016.66     54.86 o 
   3  10   2      833.54      971.61     68.46 o 
  -5  11   2      584.99      579.00     59.12 o 
  -4  11   2      470.62      481.06     56.04 o 
  -3  11   2      646.35      709.72     61.16 o 
  -2  11   2      295.54      318.75     49.92 o 
  -1  11   2      451.87      474.94     55.22 o 
   0  11   2      914.05     1011.62     85.78 o 
   1  11   2      734.13      795.86     54.10 o 
   0 -12   3      752.34      694.53    121.37 o 
   1 -12   3      598.04      561.97    133.79 o 
   2 -12   3      953.69      950.77    122.17 o 
   3 -12   3      547.67      489.09     55.25 o 
  -3 -11   3      338.27      310.83     41.21 o 
  -2 -11   3      478.86      418.19     75.56 o 
  -1 -11   3      965.67      943.80     68.32 o 
   0 -11   3      729.52      698.02     71.63 o 
   1 -11   3     1607.13     1532.74     80.71 o 
   2 -11   3      716.85      626.56     68.69 o 
   3 -11   3      322.47      292.62     44.55 o 
   4 -11   3      692.01      622.86     55.96 o 
   5 -11   3      394.14      357.68     48.50 o 
  -5 -10   3      335.45      332.44     55.22 o 
  -4 -10   3      222.60      224.47     30.92 o 
  -3 -10   3      623.47      587.52     50.81 o 
  -2 -10   3      877.73      839.28     79.76 o 
  -1 -10   3     1498.20     1334.77     48.61 o 
   0 -10   3     1115.62     1111.41     54.32 o 
   1 -10   3      618.80      589.33     35.63 o 
   2 -10   3     1660.16     1542.37     84.39 o 
   3 -10   3      653.28      630.34     50.53 o 
   4 -10   3      764.09      772.36     55.68 o 
   5 -10   3     1907.58     1911.46     90.28 o 
   6 -10   3      508.27      513.59     51.54 o 
  -6  -9   3      487.37      579.53     41.74 o 
  -5  -9   3      110.26      117.21     26.76 o 
  -4  -9   3      467.56      455.36     33.93 o 
  -3  -9   3     1454.48     1363.01     59.73 o 
  -2  -9   3     1792.42     1629.85    135.75 o 
  -1  -9   3     2445.83     2453.45     98.44 o 
   0  -9   3      910.39      854.95     37.97 o 
   1  -9   3     1066.91     1064.93     44.80 o 
   2  -9   3      698.75      682.51     36.13 o 
   3  -9   3     1111.20     1072.58     57.32 o 
   4  -9   3     1822.35     1768.89     72.29 o 
   5  -9   3     1186.51     1117.08     61.11 o 
   6  -9   3     1481.74     1490.91     70.56 o 
   7  -9   3      297.88      254.12     42.35 o 
  -7  -8   3      477.21      537.43     52.58 o 
  -6  -8   3      378.57      315.97     28.35 o 
  -5  -8   3      492.58      564.59     36.60 o 
  -4  -8   3     1179.47     1127.46     64.23 o 
  -3  -8   3     2348.00     2260.22    126.72 o 
  -2  -8   3     1723.40     1673.59     90.42 o 
  -1  -8   3     1759.47     1632.24     78.57 o 
   0  -8   3     1442.69     1376.88     47.09 o 
   1  -8   3      702.28      680.44     33.00 o 
   2  -8   3     2496.91     2348.27     55.32 o 
   3  -8   3      835.41      828.04     48.64 o 
   4  -8   3     2283.98     2280.59     75.15 o 
   5  -8   3     1273.70     1232.25     60.53 o 
   6  -8   3      298.76      328.48     31.24 o 
   7  -8   3      640.53      604.72     34.30 o 
   8  -8   3      589.51      620.29     36.90 o 
  -8  -7   3      361.85      353.05     38.46 o 
  -7  -7   3      296.40      238.86     26.15 o 
  -6  -7   3      936.72     1039.75     38.91 o 
  -5  -7   3     1046.28      994.38     56.40 o 
  -4  -7   3     2000.70     1966.63     95.83 o 
  -3  -7   3     2569.73     2384.54    126.98 o 
  -2  -7   3     1521.46     1421.23     46.51 o 
  -1  -7   3      887.41      866.12     32.68 o 
   0  -7   3      695.77      682.32     29.90 o 
   1  -7   3     2146.78     2106.35     48.04 o 
   2  -7   3     2953.36     3014.24     47.54 o 
   3  -7   3     2988.19     3064.45     84.35 o 
   4  -7   3     3640.26     3624.03    131.32 o 
   5  -7   3      364.29      370.56     25.01 o 
   6  -7   3      418.78      429.62     27.91 o 
   7  -7   3      616.69      662.14     34.16 o 
   8  -7   3     1058.09     1042.74     42.49 o 
  -8  -6   3      547.96      537.05     34.79 o 
  -7  -6   3      348.25      374.79     22.40 o 
  -6  -6   3      873.57      783.23     37.98 o 
  -5  -6   3     2984.00     3016.33    117.14 o 
  -4  -6   3     1283.28     1238.47     47.45 o 
  -3  -6   3     1593.35     1558.55     84.81 o 
  -2  -6   3     2738.20     2495.24     97.27 o 
  -1  -6   3     2349.71     2333.62     45.63 o 
   0  -6   3     3547.16     3448.32     70.58 o 
   1  -6   3      711.53      693.06     42.61 o 
   2  -6   3     5354.41     5535.67    112.64 o 
   3  -6   3     2833.89     2973.91    114.53 o 
   4  -6   3     1151.22     1172.40     33.07 o 
   5  -6   3      640.77      662.13     29.21 o 
   6  -6   3      886.58      829.13     33.58 o 
   7  -6   3     1391.09     1390.18     43.68 o 
   8  -6   3      698.13      708.26     35.76 o 
   9  -6   3      692.66      694.94     45.10 o 
  -9  -5   3      162.82      189.22     28.39 o 
  -8  -5   3      797.13      783.60     32.77 o 
  -7  -5   3     1687.17     1679.73     43.05 o 
  -6  -5   3      862.75      910.17     28.73 o 
  -5  -5   3     2082.91     1884.95     53.77 o 
  -4  -5   3     2693.23     2668.97     88.26 o 
  -3  -5   3      226.84      232.01     17.68 o 
  -2  -5   3     3496.23     3455.02    101.90 o 
  -1  -5   3     5255.71     5289.42    130.12 o 
   0  -5   3     5951.69     6282.43    127.01 o 
   1  -5   3     8153.48     7895.38    188.72 o 
   2  -5   3      670.63      675.61     21.33 o 
   3  -5   3     1356.33     1476.13     32.40 o 
   4  -5   3      874.39      848.41     42.99 o 
   5  -5   3      176.31      168.32     12.78 o 
   6  -5   3     1796.36     1785.56     44.52 o 
   7  -5   3     1972.22     1975.92     41.44 o 
   8  -5   3      596.09      565.69     32.36 o 
   9  -5   3      427.91      420.43     31.94 o 
  -9  -4   3      463.49      430.91     31.21 o 
  -8  -4   3      970.72      929.15     37.11 o 
  -7  -4   3     2150.28     2032.13     59.50 o 
  -6  -4   3     1333.35     1237.34     28.43 o 
  -5  -4   3     1535.81     1631.16     52.85 o 
  -4  -4   3      786.79      748.45     17.61 o 
  -3  -4   3     2116.57     2046.94     47.79 o 
  -2  -4   3     2806.86     3062.92    110.45 o 
  -1  -4   3     3273.10     3446.51     70.75 o 
   0  -4   3     6201.17     6100.95    124.39 o 
   1  -4   3     2401.05     2611.69     50.71 o 
   2  -4   3     2458.43     2421.73     29.03 o 
   3  -4   3     1851.33     1842.68     38.87 o 
   4  -4   3     2316.06     2291.32     34.66 o 
   5  -4   3     2063.20     2063.87     36.47 o 
   6  -4   3      856.28      857.26     29.12 o 
   7  -4   3     1559.03     1631.44     52.69 o 
   8  -4   3      307.91      288.48     31.76 o 
   9  -4   3      511.83      559.46     53.48 o 
 -10  -3   3      483.80      450.11     39.96 o 
  -9  -3   3      912.62      922.28     39.65 o 
  -8  -3   3     1005.63      999.41     37.42 o 
  -7  -3   3     1889.05     1828.88     44.08 o 
  -6  -3   3      428.44      446.58     23.47 o 
  -5  -3   3      363.19      317.54     16.28 o 
  -4  -3   3     1516.82     1429.65     80.57 o 
  -3  -3   3     2061.28     2102.17     41.57 o 
  -2  -3   3     9438.07     9535.12    166.38 o 
  -1  -3   3     7912.79     7848.99    142.52 o 
   0  -3   3     1109.23     1299.78     26.80 o 
   1  -3   3     1276.87     1235.64     19.99 o 
   2  -3   3      294.23      255.89      6.90 o 
   3  -3   3    10152.33    10540.63     84.34 o 
   4  -3   3     5919.05     6172.50     73.25 o 
   5  -3   3     2724.74     2652.22     51.24 o 
   6  -3   3      951.39      943.95     28.72 o 
   7  -3   3      491.26      481.22     32.58 o 
   8  -3   3      443.72      456.95     33.58 o 
   9  -3   3      621.50      678.60     56.15 o 
 -10  -2   3      648.62      691.54     37.96 o 
  -9  -2   3      980.17     1017.59     35.68 o 
  -8  -2   3      902.27      886.66     30.84 o 
  -7  -2   3     1054.70      998.96     29.62 o 
  -6  -2   3      768.04      770.13     24.91 o 
  -5  -2   3      589.00      546.05     19.88 o 
  -4  -2   3      203.79      214.69     11.46 o 
  -3  -2   3     9460.24     9142.32     84.33 o 
  -2  -2   3     8471.61     8938.59     70.60 o 
  -1  -2   3     2854.46     3118.05     54.74 o 
   0  -2   3     3864.40     3571.79     20.94 o 
   1  -2   3     2425.51     2595.86     21.54 o 
   2  -2   3     9243.90     9894.95     44.66 o 
   3  -2   3     3159.60     3350.31     46.22 o 
   4  -2   3     2412.11     2320.91     43.59 o 
   5  -2   3     4317.36     4398.34     51.91 o 
   6  -2   3      140.19      157.36     15.69 o 
   7  -2   3      512.57      507.01     32.21 o 
   8  -2   3     1575.43     1504.46     51.77 o 
   9  -2   3      776.28      804.01     59.97 o 
 -10  -1   3      609.43      646.41     44.14 o 
  -9  -1   3      867.41      859.58     41.69 o 
  -8  -1   3      641.32      623.77     26.95 o 
  -7  -1   3      967.75      955.00     28.88 o 
  -6  -1   3     1455.07     1481.37     31.49 o 
  -5  -1   3     2721.45     2496.01     33.82 o 
  -4  -1   3     3071.15     2857.38     33.58 o 
  -3  -1   3     3037.48     3143.61     28.55 o 
  -2  -1   3     6327.70     6420.16     36.51 o 
  -1  -1   3     2077.75     2386.04     28.66 o 
   0  -1   3     2442.12     2624.63     20.41 o 
   1  -1   3     9030.06     8988.86     51.47 o 
   2  -1   3     8923.51     9458.58     87.38 o 
   3  -1   3    11497.68    11158.99     98.72 o 
   4  -1   3       85.12       97.51      8.75 o 
   5  -1   3     1137.01     1151.10     21.44 o 
   6  -1   3     2427.08     2376.21     32.53 o 
   7  -1   3      562.85      569.82     27.27 o 
   8  -1   3     1757.97     1767.73     71.40 o 
   9  -1   3     1158.60     1134.10    138.90 o 
 -10   0   3      521.29      569.08     47.28 o 
  -9   0   3      495.06      482.87     36.77 o 
  -8   0   3      926.61      963.87     34.81 o 
  -7   0   3     1098.65     1001.20     32.40 o 
  -6   0   3     1938.23     1750.16     39.21 o 
  -5   0   3     3286.26     3263.54     22.92 o 
  -4   0   3     3925.01     4051.25     43.19 o 
  -3   0   3     4196.87     4017.15     33.98 o 
  -2   0   3      569.58      560.75      8.26 o 
  -1   0   3      117.47      141.35      6.12 o 
   0   0   3     8228.86     8774.02     47.84 o 
   1   0   3     3567.83     3469.82     34.69 o 
   2   0   3     9960.17    10593.03    205.16 o 
   3   0   3     4636.95     5031.15     89.19 o 
   4   0   3     1833.75     1791.69     35.69 o 
   5   0   3     1969.43     1851.49     34.19 o 
   6   0   3     2199.39     2129.80     46.79 o 
   7   0   3     1317.56     1336.48     41.69 o 
   8   0   3     1205.80     1166.54     59.56 o 
   9   0   3      752.66      777.73     48.78 o 
 -10   1   3      224.31      161.51     67.37 o 
  -9   1   3      605.97      653.18     32.98 o 
  -8   1   3     1191.94     1182.92     37.82 o 
  -7   1   3     2046.49     1988.67     27.79 o 
  -6   1   3     3141.32     3131.23     32.04 o 
  -5   1   3     1306.51     1267.21     19.97 o 
  -4   1   3     2521.60     2412.19     28.59 o 
  -3   1   3      702.36      819.23     13.68 o 
  -2   1   3    10640.41    10894.28     57.33 o 
  -1   1   3     7293.06     7369.66     43.32 o 
   0   1   3    12229.00    12750.93     97.40 o 
   1   1   3     7702.36     8057.00     55.65 o 
   2   1   3     1318.36     1360.35     32.26 o 
   3   1   3     2648.95     2503.34     57.56 o 
   4   1   3     1714.79     1683.29     34.49 o 
   5   1   3     2720.93     2660.58    105.48 o 
   6   1   3     1724.71     1618.85     48.72 o 
   7   1   3     1119.09     1120.02     40.21 o 
   8   1   3      973.32     1027.73     41.94 o 
   9   1   3      349.58      307.80     53.73 o 
 -10   2   3      189.66      176.99     41.10 o 
  -9   2   3      739.50      659.08     42.93 o 
  -8   2   3     2338.04     2310.58     50.14 o 
  -7   2   3     1747.47     1747.53     28.98 o 
  -6   2   3     4477.26     4360.32     41.32 o 
  -5   2   3     1578.53     1489.78     23.64 o 
  -4   2   3      322.93      375.12     19.41 o 
  -3   2   3     7403.22     7312.55     45.71 o 
  -2   2   3     5640.13     5696.52     48.37 o 
  -1   2   3     9391.54     9477.12    158.27 o 
   0   2   3     8871.26     9451.69    179.05 o 
   1   2   3     1074.06     1017.61     28.59 o 
   2   2   3     2005.00     1873.24     34.10 o 
   3   2   3     2701.02     2780.13     34.20 o 
   4   2   3     2727.20     2670.42     82.82 o 
   5   2   3     1751.34     1621.76     81.67 o 
   6   2   3      925.54      962.99     43.76 o 
   7   2   3     1587.95     1641.15     48.64 o 
   8   2   3      617.58      608.31     36.35 o 
   9   2   3      287.14      304.92     37.08 o 
 -10   3   3      350.74      314.43     34.28 o 
  -9   3   3     1366.43     1306.66     58.00 o 
  -8   3   3     2026.20     1955.78     42.26 o 
  -7   3   3     1843.45     1819.10     33.57 o 
  -6   3   3      488.79      499.30     20.97 o 
  -5   3   3     1615.60     1614.06     32.45 o 
  -4   3   3     6547.81     6308.42     56.07 o 
  -3   3   3     1792.24     1591.57    107.84 o 
  -2   3   3     7148.40     7357.11    129.54 o 
  -1   3   3     5128.79     5771.36    119.81 o 
   0   3   3      452.02      397.82     16.77 o 
   1   3   3     2446.25     2398.59     47.24 o 
   2   3   3     2668.70     2395.22    221.89 o 
   3   3   3     5517.15     5357.52     64.44 o 
   4   3   3     2464.57     2429.95     48.68 o 
   5   3   3     2308.73     2383.31     60.65 o 
   6   3   3      622.57      596.53     38.46 o 
   7   3   3      685.54      703.89     44.25 o 
   8   3   3      788.71      866.96     42.53 o 
 -10   4   3      530.05      605.69     42.88 o 
  -9   4   3     1572.64     1588.02     55.19 o 
  -8   4   3     1288.53     1289.55     41.17 o 
  -7   4   3      274.80      268.94     18.75 o 
  -6   4   3      559.89      589.59     22.41 o 
  -5   4   3      801.00      703.90     28.97 o 
  -4   4   3     4080.06     4287.27     74.61 o 
  -3   4   3     7421.05     7327.20     88.75 o 
  -2   4   3      833.19      903.12    125.63 o 
  -1   4   3     5064.94     5078.89     94.93 o 
   0   4   3      940.95     1023.50     22.96 o 
   1   4   3     2657.95     2697.96     48.82 o 
   2   4   3     4784.38     4487.70    156.05 o 
   3   4   3     3241.73     2971.82    131.67 o 
   4   4   3     2359.57     2432.22     51.19 o 
   5   4   3     1068.23     1071.17     45.43 o 
   6   4   3      399.82      374.90     35.79 o 
   7   4   3      583.03      587.45     43.57 o 
   8   4   3      723.30      741.81     49.77 o 
 -10   5   3      511.81      586.00     69.50 o 
  -9   5   3     1069.60     1128.12     59.95 o 
  -8   5   3      299.19      318.48     23.58 o 
  -7   5   3     1003.37      973.43     32.69 o 
  -6   5   3      956.60      945.29     35.42 o 
  -5   5   3     1502.80     1659.97    198.49 o 
  -4   5   3     4116.75     3849.32     76.46 o 
  -3   5   3      889.62      863.67     28.75 o 
  -2   5   3     2194.44     2164.67     54.90 o 
  -1   5   3     2820.71     3060.21     66.38 o 
   0   5   3     1454.07     1371.26     27.91 o 
   1   5   3     3856.67     3690.55     42.96 o 
   2   5   3     2009.95     2096.33     49.67 o 
   3   5   3     2941.54     3018.12     41.00 o 
   4   5   3     1148.17     1075.51     38.53 o 
   5   5   3      250.57      306.46     27.62 o 
   6   5   3      612.63      636.19     43.31 o 
   7   5   3      905.07      875.72     51.36 o 
 -10   6   3      361.10      515.23    152.40 o 
  -9   6   3      354.44      345.19     32.47 o 
  -8   6   3      552.26      551.55     30.00 o 
  -7   6   3     1215.39     1270.25     67.83 o 
  -6   6   3     3403.65     3602.65     87.75 o 
  -5   6   3      582.57      727.49    126.08 o 
  -4   6   3     1547.76     1432.72     62.95 o 
  -3   6   3     2252.50     2362.37     41.54 o 
  -2   6   3       50.40       66.30     23.15 o 
  -1   6   3     3163.86     2569.59    286.77 o 
   0   6   3     1562.71     1565.92     28.21 o 
   1   6   3     1868.37     1907.27     33.61 o 
   2   6   3     3093.87     3096.56     50.04 o 
   3   6   3      932.93      936.41     33.55 o 
   4   6   3      997.53     1111.95     41.13 o 
   5   6   3      533.96      529.84     34.08 o 
   6   6   3      865.02      931.14     50.58 o 
   7   6   3      968.51     1067.22     60.68 o 
  -9   7   3      438.78      463.29     45.13 o 
  -8   7   3      648.72      679.12     39.84 o 
  -7   7   3     1069.94     1012.29     53.02 o 
  -6   7   3     1360.38     1321.30     59.38 o 
  -5   7   3      840.67      907.25     38.01 o 
  -4   7   3      271.13      305.55     30.74 o 
  -3   7   3      911.48      893.15     43.67 o 
  -2   7   3     3651.19     3657.89     81.36 o 
  -1   7   3      240.97      287.44     31.70 o 
   0   7   3     1238.32     1208.04     38.53 o 
   1   7   3     3244.39     3208.52     55.88 o 
   2   7   3     1252.49     1344.69     45.35 o 
   3   7   3      759.27      822.83     33.46 o 
   4   7   3      802.82      805.96     32.58 o 
   5   7   3     1025.71     1145.43     55.44 o 
   6   7   3     1136.99     1112.58     57.80 o 
  -8   8   3     1240.11     1268.54     53.15 o 
  -7   8   3      560.98      538.91     46.97 o 
  -6   8   3      657.93      698.66     50.15 o 
  -5   8   3      361.55      408.44     37.10 o 
  -4   8   3      832.70      803.39     44.88 o 
  -3   8   3     1533.26     1590.05     58.89 o 
  -2   8   3     1735.75     1854.09     64.66 o 
  -1   8   3     2223.48     2249.24     72.73 o 
   0   8   3      784.81      784.41     49.79 o 
   1   8   3     1179.05     1212.70     50.53 o 
   2   8   3      917.33      888.83     57.57 o 
   3   8   3      672.82      716.24     55.44 o 
   4   8   3     1019.06     1095.76     67.96 o 
   5   8   3      656.62      598.70     47.89 o 
  -8   9   3      667.17      686.71     56.13 o 
  -7   9   3     1126.54     1220.49     66.74 o 
  -6   9   3      335.29      344.77     44.39 o 
  -5   9   3      890.87      833.82     59.02 o 
  -4   9   3     1274.07     1330.49     50.35 o 
  -3   9   3      812.61      845.05     49.63 o 
  -2   9   3     2029.39     2201.01     75.18 o 
  -1   9   3      655.41      682.01     48.58 o 
   0   9   3      559.55      562.22     48.32 o 
   1   9   3      888.48      880.93     48.00 o 
   2   9   3      630.39      686.52     56.27 o 
   3   9   3      925.76      965.09     66.00 o 
   4   9   3      949.53     1000.01    117.16 o 
  -6  10   3      557.59      604.50     56.53 o 
  -5  10   3      893.87      938.73     65.47 o 
  -4  10   3     1001.96     1083.25     67.27 o 
  -3  10   3     1165.41     1256.41    101.44 o 
  -2  10   3      518.06      551.50     47.50 o 
  -1  10   3      944.51      960.06     59.30 o 
   0  10   3      206.44      200.74     40.22 o 
   1  10   3      726.82      780.37     50.26 o 
   2  10   3     1228.09     1187.84     71.63 o 
  -4  11   3      847.86      903.41     68.87 o 
  -3  11   3     1022.63     1055.92     96.71 o 
  -2  11   3      520.60      510.51     58.27 o 
  -1  11   3      352.77      402.58     77.47 o 
   0 -12   4      320.35      271.96     45.11 o 
   1 -12   4      758.21      753.68    110.42 o 
   2 -12   4      757.11      665.63    158.74 o 
  -3 -11   4      452.86      484.60     46.90 o 
  -2 -11   4      449.97      438.21     58.63 o 
  -1 -11   4      481.40      448.97     35.18 o 
   0 -11   4      544.09      562.74     38.77 o 
   1 -11   4     1158.78     1055.68     72.96 o 
   2 -11   4     1031.18      964.45     47.21 o 
   3 -11   4      329.03      346.86     46.35 o 
   4 -11   4     1030.03     1035.08     66.06 o 
   5 -11   4      397.70      376.33     49.90 o 
  -5 -10   4      353.73      346.22     31.23 o 
  -4 -10   4      748.55      909.07     45.73 o 
  -3 -10   4      327.68      296.11     30.14 o 
  -2 -10   4      743.70      709.62     39.13 o 
  -1 -10   4     1172.89     1144.06     76.88 o 
   0 -10   4     1545.91     1447.57    123.02 o 
   1 -10   4     1643.65     1669.53     92.92 o 
   2 -10   4      501.78      468.96     35.07 o 
   3 -10   4      585.06      601.18     50.87 o 
   4 -10   4      260.87      259.74     41.17 o 
   5 -10   4      904.94      857.58     60.42 o 
   6 -10   4     1042.62      997.04     85.65 o 
  -6  -9   4      570.90      596.68     35.95 o 
  -5  -9   4      285.86      384.42     33.86 o 
  -4  -9   4      653.27      614.44     38.44 o 
  -3  -9   4     1053.90     1061.36     69.57 o 
  -2  -9   4     1167.37     1027.21     64.08 o 
  -1  -9   4     1993.59     1845.86    109.56 o 
   0  -9   4     1050.33     1069.33     74.62 o 
   1  -9   4     1240.86     1199.96     44.68 o 
   2  -9   4      615.86      635.61     36.35 o 
   3  -9   4      619.50      625.92     47.23 o 
   4  -9   4     1608.80     1624.76     69.70 o 
   5  -9   4      669.26      649.97     51.60 o 
   6  -9   4      583.46      625.02     52.74 o 
   7  -9   4      352.17      300.99     45.59 o 
  -7  -8   4      515.24      549.69     40.86 o 
  -6  -8   4      383.38      418.57     30.31 o 
  -5  -8   4      328.47      336.06     30.56 o 
  -4  -8   4     1119.39     1241.46     65.16 o 
  -3  -8   4     1879.99     1703.59    106.95 o 
  -2  -8   4     2220.16     2162.73    132.62 o 
  -1  -8   4     1439.49     1373.33     49.92 o 
   0  -8   4      615.79      568.94     31.54 o 
   1  -8   4      463.73      487.20     31.51 o 
   2  -8   4      360.01      344.53     27.78 o 
   3  -8   4     3845.58     3741.98    131.64 o 
   4  -8   4     2343.96     2305.71    123.46 o 
   5  -8   4     1207.94     1155.74     59.60 o 
   6  -8   4      553.42      584.68     39.41 o 
   7  -8   4      336.62      337.03     29.90 o 
   8  -8   4      535.27      540.17     42.43 o 
  -8  -7   4      485.76      519.08     42.40 o 
  -7  -7   4      221.79      220.00     27.50 o 
  -6  -7   4      645.39      682.75     33.10 o 
  -5  -7   4      608.66      701.78     35.81 o 
  -4  -7   4      799.67      745.40     27.71 o 
  -3  -7   4     3765.66     3662.82    230.66 o 
  -2  -7   4     1525.63     1429.59     71.33 o 
  -1  -7   4     1309.38     1291.91     43.03 o 
   0  -7   4      699.57      687.67     30.48 o 
   1  -7   4     1653.58     1665.99     44.66 o 
   2  -7   4     3397.00     3489.47     98.71 o 
   3  -7   4     2657.32     2812.71    152.27 o 
   4  -7   4     1860.76     1922.24     43.50 o 
   5  -7   4      833.71      851.05     38.85 o 
   6  -7   4      913.31      940.52     37.34 o 
   7  -7   4      603.46      627.81     34.95 o 
   8  -7   4      875.71      844.25     40.29 o 
  -8  -6   4      463.51      434.25     32.51 o 
  -7  -6   4      182.63      201.45     21.43 o 
  -6  -6   4      706.03      680.78     30.88 o 
  -5  -6   4     3581.04     3662.92     95.15 o 
  -4  -6   4     1386.99     1397.32     51.01 o 
  -3  -6   4     1066.78      982.23     31.87 o 
  -2  -6   4     2733.38     2692.57     70.56 o 
  -1  -6   4      181.26      186.91     19.00 o 
   0  -6   4     1590.39     1502.72     27.78 o 
   1  -6   4     5421.82     5447.61    116.21 o 
   2  -6   4     5485.40     5668.82    114.59 o 
   3  -6   4     4901.24     4943.36     85.80 o 
   4  -6   4      213.33      216.74     20.57 o 
   5  -6   4      391.21      392.26     25.29 o 
   6  -6   4     1786.68     1812.58     47.19 o 
   7  -6   4      808.54      800.48     45.95 o 
   8  -6   4     1199.36     1262.30     45.57 o 
  -9  -5   4      257.09      267.77     26.27 o 
  -8  -5   4      578.56      598.87     29.96 o 
  -7  -5   4      827.51      719.23     29.62 o 
  -6  -5   4     1628.32     1617.96     53.90 o 
  -5  -5   4     2681.64     2697.62     54.03 o 
  -4  -5   4     2624.72     2448.76     61.11 o 
  -3  -5   4     1546.02     1591.07     71.29 o 
  -2  -5   4      384.79      394.94     17.37 o 
  -1  -5   4     2630.38     2544.11     73.05 o 
   0  -5   4     1981.00     2064.34     38.80 o 
   1  -5   4     2289.54     2480.88     41.37 o 
   2  -5   4     4614.77     4327.76     73.83 o 
   3  -5   4     1766.79     1768.14     29.29 o 
   4  -5   4     2994.98     2925.06     38.82 o 
   5  -5   4      686.63      703.51     24.34 o 
   6  -5   4     2675.08     2601.94     64.50 o 
   7  -5   4     1741.72     1785.75     66.81 o 
   8  -5   4      759.37      750.39     37.15 o 
   9  -5   4      517.58      517.06     35.42 o 
  -9  -4   4      323.51      331.48     26.77 o 
  -8  -4   4     1057.14     1030.36     42.24 o 
  -7  -4   4     1873.22     1823.93     41.02 o 
  -6  -4   4     1986.22     1841.55     42.27 o 
  -5  -4   4     1543.66     1583.42     54.28 o 
  -4  -4   4      673.49      731.19     18.94 o 
  -3  -4   4     1278.30     1238.13     41.10 o 
  -2  -4   4     4726.90     4581.01    106.76 o 
  -1  -4   4     4226.70     4447.01    113.36 o 
   0  -4   4     6939.91     6969.29    130.70 o 
   1  -4   4      717.30      651.57     14.58 o 
   2  -4   4     2458.95     2598.08     34.94 o 
   3  -4   4     1889.64     2034.71     42.09 o 
   4  -4   4     1902.48     1825.83     34.60 o 
   5  -4   4     3639.83     3483.42     49.69 o 
   6  -4   4     3045.30     3087.42     50.39 o 
   7  -4   4     1390.49     1461.00     51.09 o 
   8  -4   4      724.15      711.84     42.17 o 
   9  -4   4      308.84      326.04     48.29 o 
 -10  -3   4      291.15      280.89     30.32 o 
  -9  -3   4      591.20      531.66     32.76 o 
  -8  -3   4     1781.93     1793.60     62.73 o 
  -7  -3   4     1862.69     1738.69     60.27 o 
  -6  -3   4     1916.25     1853.41     42.99 o 
  -5  -3   4      584.04      558.77     16.78 o 
  -4  -3   4     1913.49     1806.40     25.28 o 
  -3  -3   4     5669.71     5884.83    101.92 o 
  -2  -3   4     2543.89     2629.46     30.56 o 
  -1  -3   4     9236.48     9224.50    196.38 o 
   0  -3   4     3613.49     3372.02     53.32 o 
   1  -3   4     1436.28     1584.12     26.10 o 
   2  -3   4     6168.77     6182.04     85.21 o 
   3  -3   4     1010.66     1032.09     21.12 o 
   4  -3   4     4449.41     4457.80     66.02 o 
   5  -3   4     1699.49     1845.81     41.25 o 
   6  -3   4      764.28      756.52     36.08 o 
   7  -3   4     1815.86     1780.46     54.59 o 
   8  -3   4      610.48      551.38     37.90 o 
   9  -3   4      270.97      273.14     46.12 o 
 -10  -2   4      510.17      512.77     43.18 o 
  -9  -2   4     1047.22     1143.18     37.19 o 
  -8  -2   4     1459.14     1351.73     36.78 o 
  -7  -2   4     1334.61     1334.53     40.29 o 
  -6  -2   4      927.08      893.14     26.08 o 
  -5  -2   4     1587.85     1433.34     34.00 o 
  -4  -2   4     4136.67     4118.43     41.19 o 
  -3  -2   4    18354.72    19105.00    128.56 o 
  -2  -2   4     4493.13     4303.18     63.93 o 
  -1  -2   4      184.02      148.07     10.51 o 
   0  -2   4     3473.58     3380.71     54.62 o 
   1  -2   4      527.81      578.21     13.31 o 
   2  -2   4     4301.90     4326.40     43.20 o 
   3  -2   4     3736.94     3554.20     34.64 o 
   4  -2   4     1936.72     1888.47     27.63 o 
   5  -2   4     3780.54     3735.55     43.94 o 
   6  -2   4      192.19      200.89     20.64 o 
   7  -2   4      654.70      690.90     37.65 o 
   8  -2   4     1240.27     1179.87     49.03 o 
   9  -2   4      761.98      760.12     75.98 o 
 -10  -1   4      704.05      777.26     38.37 o 
  -9  -1   4     1152.30     1132.61     48.55 o 
  -8  -1   4     1021.56     1056.94     36.71 o 
  -7  -1   4      539.78      499.18     23.02 o 
  -6  -1   4      831.09      834.61     25.11 o 
  -5  -1   4     2364.31     2450.15     38.90 o 
  -4  -1   4     6772.46     6490.03     54.05 o 
  -3  -1   4    10157.16    10378.32     84.18 o 
  -2  -1   4      851.00     1100.72     34.37 o 
  -1  -1   4     3507.05     3418.07     38.18 o 
   0  -1   4      132.76      125.34      6.68 o 
   1  -1   4     2477.72     2606.60     22.11 o 
   2  -1   4     5390.06     5569.51     50.46 o 
   3  -1   4     2439.51     2395.35     38.25 o 
   4  -1   4     2438.56     2338.71     41.20 o 
   5  -1   4     2021.45     2042.91     36.23 o 
   6  -1   4     1006.92      996.63     29.24 o 
   7  -1   4      729.48      698.31     27.79 o 
   8  -1   4     1008.28      962.01     44.83 o 
   9  -1   4     1388.45     1442.35    175.98 o 
 -10   0   4      485.98      455.24     60.71 o 
  -9   0   4      694.24      784.26     35.19 o 
  -8   0   4      437.74      414.80     26.25 o 
  -7   0   4     1028.10     1069.86     33.32 o 
  -6   0   4     1238.65     1108.94     28.26 o 
  -5   0   4     4871.25     4771.79     58.95 o 
  -4   0   4     3006.68     3099.43     56.47 o 
  -3   0   4     1913.07     2029.19     21.52 o 
  -2   0   4     1566.79     1337.67     16.24 o 
  -1   0   4     1714.56     1823.49     18.87 o 
   0   0   4     8048.48     8084.39     50.15 o 
   1   0   4     6924.30     6813.70    204.22 o 
   2   0   4     5058.80     5011.03     62.84 o 
   3   0   4     2343.89     2385.79     34.10 o 
   4   0   4     1525.65     1571.83     36.04 o 
   5   0   4      962.24     1018.69     39.85 o 
   6   0   4      533.82      539.28     28.17 o 
   7   0   4     1976.90     2026.98     61.63 o 
   8   0   4     1087.23     1027.04     41.28 o 
   9   0   4      678.70      672.59     60.41 o 
 -10   1   4      232.03      282.98     42.50 o 
  -9   1   4      378.31      370.24     28.31 o 
  -8   1   4      449.75      470.29     27.10 o 
  -7   1   4     1545.03     1454.53     27.45 o 
  -6   1   4     3542.67     3270.68    109.18 o 
  -5   1   4     1777.08     1701.51     69.23 o 
  -4   1   4     3730.81     3595.53     53.56 o 
  -3   1   4     3100.49     2977.08     28.05 o 
  -2   1   4      211.71      247.96      8.74 o 
  -1   1   4     5264.70     5365.54     29.22 o 
   0   1   4     4057.45     4006.39     25.47 o 
   1   1   4     4646.49     4505.13     52.75 o 
   2   1   4     5022.01     5182.23    122.43 o 
   3   1   4     1286.59     1301.90     37.07 o 
   4   1   4     1523.15     1478.69     44.36 o 
   5   1   4      450.10      440.70     31.18 o 
   6   1   4     1766.19     1844.08     57.29 o 
   7   1   4     2263.53     2216.95     55.05 o 
   8   1   4      621.42      618.14     37.72 o 
 -10   2   4      492.58      463.39     77.82 o 
  -9   2   4      621.17      646.40     33.00 o 
  -8   2   4     1087.30     1072.00     42.39 o 
  -7   2   4     2107.03     2104.16     32.66 o 
  -6   2   4      851.56      865.34     27.77 o 
  -5   2   4     3030.37     2931.24     38.56 o 
  -4   2   4      955.48      916.84     22.07 o 
  -3   2   4     1684.65     1829.64     43.42 o 
  -2   2   4     9514.72     9044.11     97.51 o 
  -1   2   4      406.01      325.47     24.17 o 
   0   2   4     3155.89     2900.76     24.61 o 
   1   2   4     1628.69     1926.61     39.97 o 
   2   2   4     3109.28     3146.67     46.25 o 
   3   2   4     1635.93     1595.72     34.32 o 
   4   2   4     1738.82     1786.91     49.25 o 
   5   2   4     2248.93     2251.82     59.07 o 
   6   2   4     2064.12     2082.08     65.74 o 
   7   2   4     1699.78     1776.81     62.83 o 
   8   2   4      411.31      383.02     32.90 o 
 -10   3   4      539.69      476.85     82.16 o 
  -9   3   4     1684.88     1633.10     76.18 o 
  -8   3   4     1262.13     1290.42     44.92 o 
  -7   3   4     1100.51     1074.44     31.38 o 
  -6   3   4      741.38      714.79     27.47 o 
  -5   3   4      601.71      640.60     22.54 o 
  -4   3   4     3570.96     3718.46     46.95 o 
  -3   3   4      399.77      315.51     18.46 o 
  -2   3   4     6645.13     6525.27     67.23 o 
  -1   3   4     5413.22     5535.77    112.36 o 
   0   3   4      546.77      537.10     20.15 o 
   1   3   4     2874.89     2635.88     78.97 o 
   2   3   4     2160.55     2188.36     48.61 o 
   3   3   4     1748.83     1780.72     41.37 o 
   4   3   4     3374.22     3347.78     68.31 o 
   5   3   4     1962.47     1941.24     77.62 o 
   6   3   4     1219.79     1250.93     82.36 o 
   7   3   4      736.55      770.40     47.38 o 
   8   3   4      385.69      352.75     34.55 o 
 -10   4   4      742.06      777.34     45.58 o 
  -9   4   4      966.62      959.93     45.49 o 
  -8   4   4      628.52      626.42     32.44 o 
  -7   4   4     1240.71     1231.17     31.29 o 
  -6   4   4      697.36      747.26     28.28 o 
  -5   4   4     2594.17     2451.14     51.09 o 
  -4   4   4     2811.48     2660.60     42.20 o 
  -3   4   4     2374.22     2346.28     40.43 o 
  -2   4   4     6180.12     6341.00     87.69 o 
  -1   4   4      803.66      733.01     37.49 o 
   0   4   4     3039.27     2953.17     66.04 o 
   1   4   4     1140.83     1132.04     35.57 o 
   2   4   4     2251.51     2259.61     52.10 o 
   3   4   4     4004.36     3835.65     61.13 o 
   4   4   4     1272.90     1246.63     40.74 o 
   5   4   4      926.55      953.99     45.83 o 
   6   4   4      732.76      743.11     45.30 o 
   7   4   4      527.27      580.11     45.63 o 
 -10   5   4      499.98      545.62     56.73 o 
  -9   5   4      719.38      780.78     44.75 o 
  -8   5   4      405.76      449.19     28.65 o 
  -7   5   4      887.56      928.29     34.06 o 
  -6   5   4     1671.42     1647.83     42.10 o 
  -5   5   4     2284.94     2212.80     64.24 o 
  -4   5   4     7740.40     7755.24    170.93 o 
  -3   5   4     1477.99     1532.18     39.38 o 
  -2   5   4     2189.99     2242.94     59.42 o 
  -1   5   4     2299.79     2389.21     63.26 o 
   0   5   4       89.61       95.42     10.57 o 
   1   5   4     2669.08     2638.46     41.20 o 
   2   5   4     3230.83     3173.15     63.76 o 
   3   5   4     2629.32     2733.31     63.64 o 
   4   5   4      730.68      761.27     35.56 o 
   5   5   4      500.06      510.27     38.78 o 
   6   5   4      764.78      798.22     47.96 o 
   7   5   4      869.71      927.30     53.66 o 
 -10   6   4      381.87      667.91    232.93 o 
  -9   6   4      396.89      484.53    135.67 o 
  -8   6   4      783.08      886.59     92.71 o 
  -7   6   4     1028.50     1055.06     71.71 o 
  -6   6   4      739.56      833.63     50.93 o 
  -5   6   4     2365.51     2504.64    130.27 o 
  -4   6   4     2003.63     2037.54     55.43 o 
  -3   6   4     4588.58     4400.07     64.96 o 
  -2   6   4      869.65      974.33     45.91 o 
  -1   6   4      151.03      194.96     29.49 o 
   0   6   4     4476.03     4433.53     70.18 o 
   1   6   4     2422.71     2478.78     41.46 o 
   2   6   4     1525.42     1589.36     38.64 o 
   3   6   4     1835.60     1856.14     56.63 o 
   4   6   4      421.84      449.08     31.78 o 
   5   6   4      799.73      861.99     41.64 o 
   6   6   4      751.79      736.69     49.34 o 
  -9   7   4      343.25      480.42    132.26 o 
  -8   7   4      528.01      630.76    128.02 o 
  -7   7   4     1068.62     1225.75     64.27 o 
  -6   7   4     1424.94     1517.53     72.70 o 
  -5   7   4      902.04      894.70     45.99 o 
  -4   7   4     1315.35     1263.54     52.76 o 
  -3   7   4     1546.06     1585.16     40.77 o 
  -2   7   4     1896.82     1813.15     63.01 o 
  -1   7   4     1107.23     1129.61     54.11 o 
   0   7   4     2606.91     2696.65     52.38 o 
   1   7   4     4280.35     4364.15     76.90 o 
   2   7   4      418.56      425.70     32.77 o 
   3   7   4      654.20      703.10     41.13 o 
   4   7   4      508.19      525.41     35.14 o 
   5   7   4      892.07      976.09     54.12 o 
  -8   8   4      669.41      689.88     56.91 o 
  -7   8   4      852.80      876.33     55.44 o 
  -6   8   4      588.49      581.16     36.67 o 
  -5   8   4     2080.57     2213.81     73.69 o 
  -4   8   4      783.42      765.62     46.83 o 
  -3   8   4     1039.28     1086.54     53.49 o 
  -2   8   4     1608.95     1622.38     64.75 o 
  -1   8   4     1380.43     1439.98     63.41 o 
   0   8   4     1865.90     1940.67     61.32 o 
   1   8   4      790.08      795.94     54.63 o 
   2   8   4      525.80      550.58     60.24 o 
   3   8   4      664.54      648.84     56.12 o 
   4   8   4      662.41      677.95     48.46 o 
  -7   9   4      271.25      249.03     43.15 o 
  -6   9   4      695.15      706.83     56.17 o 
  -5   9   4      217.22      256.98     43.82 o 
  -4   9   4     1245.59     1383.07     62.18 o 
  -3   9   4     1001.77     1110.52     58.18 o 
  -2   9   4     1538.47     1618.17     68.71 o 
  -1   9   4      843.84      854.28     55.49 o 
   0   9   4      329.62      319.49     36.54 o 
   1   9   4      973.19     1039.22     95.56 o 
   2   9   4      559.68      522.95     54.49 o 
   3   9   4      769.49      879.93     68.02 o 
  -6  10   4      187.90      206.99     45.71 o 
  -5  10   4      475.85      502.97     58.44 o 
  -4  10   4      622.86      640.42     81.52 o 
  -3  10   4     1149.27     1077.02     97.17 o 
  -2  10   4      647.79      632.74     52.15 o 
  -1  10   4      693.05      812.92     58.49 o 
   0  10   4      623.52      647.50     47.66 o 
   1  10   4      437.15      431.74     52.86 o 
   0 -12   5      313.46      275.04     35.14 o 
   1 -12   5      737.82      720.54     51.71 o 
  -3 -11   5      350.71      368.11     44.55 o 
  -2 -11   5      407.81      426.06     44.43 o 
  -1 -11   5      311.43      317.34     39.81 o 
   0 -11   5     1160.67     1127.11     79.82 o 
   1 -11   5     1409.61     1376.15    101.99 o 
   2 -11   5     1441.37     1377.07     54.99 o 
   3 -11   5      814.73      881.42     62.06 o 
   4 -11   5      211.63      223.87     44.64 o 
  -5 -10   5      723.02      749.18     55.73 o 
  -4 -10   5      956.81     1093.37     49.70 o 
  -3 -10   5      306.67      305.40     31.21 o 
  -2 -10   5      474.87      387.45     32.75 o 
  -1 -10   5     1259.55     1221.32     70.24 o 
   0 -10   5     1511.10     1421.23    127.78 o 
   1 -10   5     1473.30     1393.72     51.55 o 
   2 -10   5      779.93      747.31     41.77 o 
   3 -10   5      812.56      805.35     94.13 o 
   4 -10   5      670.07      678.33     84.41 o 
   5 -10   5      560.86      581.42     54.29 o 
   6 -10   5      798.68      813.43     61.73 o 
  -6  -9   5      734.42      744.16     55.88 o 
  -5  -9   5      455.30      488.68     47.36 o 
  -4  -9   5      440.09      440.59     34.41 o 
  -3  -9   5      782.97      743.37     45.32 o 
  -2  -9   5     1552.78     1480.37     72.36 o 
  -1  -9   5     1724.83     1616.43     88.98 o 
   0  -9   5     2220.69     2169.44     93.37 o 
   1  -9   5      299.07      280.60     28.80 o 
   2  -9   5      603.35      629.92     37.82 o 
   3  -9   5      894.48      887.78     54.56 o 
   4  -9   5      810.99      798.94     54.13 o 
   5  -9   5     1491.74     1495.03     71.19 o 
   6  -9   5     1095.52     1057.04     65.67 o 
   7  -9   5      864.02      890.12     62.65 o 
  -7  -8   5      591.92      578.96     36.57 o 
  -6  -8   5      502.35      619.53     40.00 o 
  -5  -8   5      185.91      154.41     26.09 o 
  -4  -8   5     1096.34     1120.86     67.54 o 
  -3  -8   5     1566.56     1495.36     67.53 o 
  -2  -8   5     1458.12     1397.21     56.56 o 
  -1  -8   5     2242.36     2206.95     68.59 o 
   0  -8   5     1094.54     1044.92     60.40 o 
   1  -8   5      851.48      783.15     36.43 o 
   2  -8   5     1382.32     1407.67     51.32 o 
   3  -8   5     1699.07     1720.58     66.75 o 
   4  -8   5     1081.52     1131.50     58.72 o 
   5  -8   5      971.71      948.63     56.48 o 
   6  -8   5      947.99      956.04     47.98 o 
   7  -8   5      670.27      621.52     43.54 o 
  -8  -7   5      505.37      527.60     35.42 o 
  -7  -7   5      252.01      240.26     27.82 o 
  -6  -7   5      578.17      541.00     27.48 o 
  -5  -7   5      734.98      830.66     43.09 o 
  -4  -7   5     1219.08     1150.97     64.10 o 
  -3  -7   5     5260.72     5077.24    188.15 o 
  -2  -7   5     2368.14     2306.94    118.48 o 
  -1  -7   5       68.84       69.15     18.57 o 
   0  -7   5     1366.08     1312.41     40.40 o 
   1  -7   5     1299.12     1352.58     28.22 o 
   2  -7   5     2772.53     2833.69     53.34 o 
   3  -7   5     2318.45     2371.41     74.37 o 
   4  -7   5      772.89      798.18     35.92 o 
   5  -7   5     1517.72     1508.98     52.87 o 
   6  -7   5      195.51      204.52     25.38 o 
   7  -7   5      388.31      372.33     30.74 o 
   8  -7   5      726.30      730.87     40.01 o 
  -8  -6   5      261.33      276.54     29.00 o 
  -7  -6   5      219.19      197.14     25.38 o 
  -6  -6   5      896.50      989.14     31.73 o 
  -5  -6   5     2055.89     1983.15     69.37 o 
  -4  -6   5     3011.26     3065.97    111.33 o 
  -3  -6   5     1993.90     1994.37     78.10 o 
  -2  -6   5     2791.13     2597.70     52.27 o 
  -1  -6   5     1369.20     1345.70     29.81 o 
   0  -6   5      114.27      140.92     10.15 o 
   1  -6   5     3829.85     3845.12     94.04 o 
   2  -6   5     1351.60     1406.79     33.60 o 
   3  -6   5     1423.91     1447.50     44.91 o 
   4  -6   5      634.61      644.25     22.19 o 
   5  -6   5      687.30      600.79     30.09 o 
   6  -6   5     1196.92     1228.74     41.35 o 
   7  -6   5      644.87      656.57     35.41 o 
   8  -6   5      691.62      691.14     38.72 o 
  -9  -5   5      286.17      280.01     30.79 o 
  -8  -5   5      299.79      309.96     28.39 o 
  -7  -5   5      728.33      749.62     33.78 o 
  -6  -5   5     1540.62     1543.74     46.63 o 
  -5  -5   5     2131.96     2289.44     47.08 o 
  -4  -5   5     1986.40     1916.95     55.63 o 
  -3  -5   5     1197.22     1216.17     38.76 o 
  -2  -5   5      404.44      455.99     31.97 o 
  -1  -5   5     3213.79     3133.02     87.54 o 
   0  -5   5     3347.90     3321.55     73.01 o 
   1  -5   5     3961.62     4156.64     84.59 o 
   2  -5   5     3819.53     3792.64     43.64 o 
   3  -5   5      541.46      579.32     24.97 o 
   4  -5   5      237.10      226.02     17.61 o 
   5  -5   5     1129.76     1146.23     31.76 o 
   6  -5   5     1057.77     1113.10     45.07 o 
   7  -5   5     1773.15     1831.34     58.57 o 
   8  -5   5      948.79      943.56     48.40 o 
  -9  -4   5      263.64      290.39     29.55 o 
  -8  -4   5      523.70      543.65     31.41 o 
  -7  -4   5     1204.67     1152.14     52.10 o 
  -6  -4   5     1852.59     1887.84     39.68 o 
  -5  -4   5     1076.25     1075.23     26.35 o 
  -4  -4   5     2328.00     2326.58     59.70 o 
  -3  -4   5      814.64      786.87     19.39 o 
  -2  -4   5     2048.19     2023.00     30.96 o 
  -1  -4   5     5065.82     4888.18    102.26 o 
   0  -4   5     1258.42     1350.51     20.48 o 
   1  -4   5    10658.19    10876.72    105.78 o 
   2  -4   5     3062.20     3139.21     31.73 o 
   3  -4   5     1093.66     1133.77     22.53 o 
   4  -4   5     1238.10     1223.40     25.99 o 
   5  -4   5      612.53      599.67     25.30 o 
   6  -4   5     1942.76     1918.35     43.93 o 
   7  -4   5     1421.46     1444.18     52.73 o 
   8  -4   5      499.37      585.50     40.24 o 
 -10  -3   5      241.87      262.69     34.33 o 
  -9  -3   5      588.38      592.17     34.39 o 
  -8  -3   5     1183.84     1117.76     38.06 o 
  -7  -3   5     1181.38     1215.51     33.79 o 
  -6  -3   5      786.57      727.43     25.56 o 
  -5  -3   5      510.59      534.05     13.21 o 
  -4  -3   5     2567.40     2566.96     27.45 o 
  -3  -3   5     5051.69     5027.44     64.70 o 
  -2  -3   5     1982.84     1995.15     39.12 o 
  -1  -3   5     8144.11     8535.60    142.10 o 
   0  -3   5     5611.13     5388.50     46.43 o 
   1  -3   5      644.75      744.49     15.58 o 
   2  -3   5     2612.55     2645.93     31.54 o 
   3  -3   5     1114.17     1109.15     23.93 o 
   4  -3   5     3103.40     3150.21     41.39 o 
   5  -3   5     1749.35     1769.34     40.30 o 
   6  -3   5     1513.48     1491.86     40.78 o 
   7  -3   5     1363.67     1323.72     50.24 o 
   8  -3   5      422.11      399.90     36.75 o 
   9  -3   5      174.63      149.07     43.46 o 
 -10  -2   5      484.22      460.33     37.82 o 
  -9  -2   5     1297.34     1408.84     50.50 o 
  -8  -2   5     1422.36     1485.28     42.51 o 
  -7  -2   5      804.45      750.67     27.42 o 
  -6  -2   5      539.26      558.06     22.55 o 
  -5  -2   5      380.40      367.48     17.56 o 
  -4  -2   5     4168.41     3946.37     32.71 o 
  -3  -2   5     2095.20     2380.92     35.91 o 
  -2  -2   5     4838.34     4580.71     93.79 o 
  -1  -2   5     5471.49     5320.14     41.90 o 
   0  -2   5     3386.07     3760.74     30.19 o 
   1  -2   5     4597.17     4840.96     41.75 o 
   2  -2   5      676.52      647.45     20.07 o 
   3  -2   5     2338.17     2290.06     29.19 o 
   4  -2   5     4975.07     5153.95     73.19 o 
   5  -2   5     2021.48     2004.89     35.81 o 
   6  -2   5     1654.40     1652.14     35.87 o 
   7  -2   5      380.87      373.55     28.07 o 
   8  -2   5     1249.94     1293.62     52.99 o 
   9  -2   5      561.04      545.49     56.89 o 
 -10  -1   5      827.83      892.98     45.25 o 
  -9  -1   5     1089.79     1041.28     44.37 o 
  -8  -1   5      999.86      968.60     39.83 o 
  -7  -1   5      298.18      320.91     25.40 o 
  -6  -1   5      901.31      857.98     31.59 o 
  -5  -1   5     3102.11     3035.83     56.05 o 
  -4  -1   5     3186.35     3109.53     39.39 o 
  -3  -1   5     3789.72     3556.30     24.10 o 
  -2  -1   5     2741.37     2738.75     34.73 o 
  -1  -1   5     2241.04     2378.03     69.76 o 
   0  -1   5     3765.17     3581.67     34.63 o 
   1  -1   5     4091.50     4405.75     41.71 o 
   2  -1   5     6736.13     6814.70     65.68 o 
   3  -1   5     4342.60     4438.15     82.13 o 
   4  -1   5     4222.45     4130.69     79.66 o 
   5  -1   5      510.87      529.23     22.29 o 
   6  -1   5      893.89      903.16     29.72 o 
   7  -1   5      875.47      870.22     35.37 o 
   8  -1   5      944.15      970.34     49.64 o 
 -10   0   5      709.23      712.73     46.53 o 
  -9   0   5      709.14      741.23     39.38 o 
  -8   0   5      471.90      428.50     30.08 o 
  -7   0   5      566.35      510.67     28.61 o 
  -6   0   5     1622.87     1613.25     28.79 o 
  -5   0   5     3635.93     3527.53     57.13 o 
  -4   0   5     8217.47     7919.86     68.53 o 
  -3   0   5     3204.47     3340.22     38.24 o 
  -2   0   5     3351.37     3474.88     38.93 o 
  -1   0   5     2433.29     2431.92     22.96 o 
   0   0   5     1586.51     1510.80     19.14 o 
   1   0   5     7096.82     7257.72     99.74 o 
   2   0   5     4165.78     4261.02     56.53 o 
   3   0   5     4855.51     4963.30     44.65 o 
   4   0   5     1196.18     1177.02     40.21 o 
   5   0   5      149.34      147.65     25.36 o 
   6   0   5     1530.82     1502.53     58.10 o 
   7   0   5     1372.14     1318.01     43.99 o 
   8   0   5      855.93      933.50     51.97 o 
 -10   1   5      660.99      708.55     41.56 o 
  -9   1   5      218.65      184.44     36.27 o 
  -8   1   5     1463.85     1449.55     46.55 o 
  -7   1   5     1156.49     1213.31     29.38 o 
  -6   1   5     1787.25     1693.36     41.41 o 
  -5   1   5     5229.49     5130.40     62.10 o 
  -4   1   5     1916.35     1995.98     48.45 o 
  -3   1   5     7134.79     7271.20     65.25 o 
  -2   1   5      908.75      823.09     14.97 o 
  -1   1   5     2280.74     2335.34     25.35 o 
   0   1   5     6803.50     6840.19     98.82 o 
   1   1   5     4020.98     4102.10     49.50 o 
   2   1   5     3540.59     2948.56    265.38 o 
   3   1   5      839.88      933.20     34.71 o 
   4   1   5      483.71      472.57     30.98 o 
   5   1   5     1327.33     1305.46     47.83 o 
   6   1   5     2268.04     2280.90     65.54 o 
   7   1   5     1666.11     1690.40     68.00 o 
   8   1   5      582.32      579.85     36.34 o 
 -10   2   5      802.78      722.09     69.43 o 
  -9   2   5      443.74      558.89     48.90 o 
  -8   2   5      754.67      806.23     42.36 o 
  -7   2   5     2584.46     2575.79     71.34 o 
  -6   2   5     2015.99     1891.11     67.53 o 
  -5   2   5     3208.83     3201.37     48.43 o 
  -4   2   5      610.07      560.65     16.71 o 
  -3   2   5      898.96      959.12     18.47 o 
  -2   2   5     6922.46     7038.07     87.00 o 
  -1   2   5     1736.49     1671.80     29.10 o 
   0   2   5     4868.69     4933.81     89.29 o 
   1   2   5     9637.15    10126.80    115.71 o 
   2   2   5      534.40      569.60     28.32 o 
   3   2   5      887.90      827.50     35.07 o 
   4   2   5     1324.81     1277.08     45.14 o 
   5   2   5     1841.14     1851.56     56.72 o 
   6   2   5     1975.94     2024.14     63.81 o 
   7   2   5     1057.30     1069.34     64.22 o 
   8   2   5      326.64      306.47     32.37 o 
 -10   3   5      660.95      632.80     99.61 o 
  -9   3   5      514.18      454.49     51.16 o 
  -8   3   5      781.55      786.00     59.74 o 
  -7   3   5     1084.58     1119.85     34.88 o 
  -6   3   5     1429.06     1399.56     54.01 o 
  -5   3   5     2398.97     2206.92     46.44 o 
  -4   3   5      384.54      380.21     14.83 o 
  -3   3   5     4593.40     4607.21     68.12 o 
  -2   3   5     2460.66     2369.51     32.80 o 
  -1   3   5     5875.33     5974.00    148.19 o 
   0   3   5     4360.69     4601.48     76.10 o 
   1   3   5      855.98      711.46     72.57 o 
   2   3   5     2970.16     2878.54     49.78 o 
   3   3   5     1142.52     1081.92     40.96 o 
   4   3   5     1391.99     1408.37     48.84 o 
   5   3   5     1799.37     1757.60     57.93 o 
   6   3   5     1015.60     1097.66     51.33 o 
   7   3   5      404.02      378.73     40.15 o 
 -10   4   5      600.07      571.30     77.67 o 
  -9   4   5      857.21      925.41     70.04 o 
  -8   4   5      631.06      589.56     30.00 o 
  -7   4   5      875.12      829.55     33.41 o 
  -6   4   5      298.34      241.63     78.22 o 
  -5   4   5     1190.50     1199.79     61.36 o 
  -4   4   5     2549.37     2353.71     31.02 o 
  -3   4   5     3356.99     3280.19     50.75 o 
  -2   4   5     6806.18     6641.09    119.30 o 
  -1   4   5     1063.07     1232.66     38.79 o 
   0   4   5      854.33      734.51     30.34 o 
   1   4   5     1667.21     1599.20     69.54 o 
   2   4   5     2201.77     2285.69     55.75 o 
   3   4   5     1591.53     1620.44     44.12 o 
   4   4   5     1249.43     1278.34     49.77 o 
   5   4   5     1334.80     1311.56     53.75 o 
   6   4   5      748.89      707.44     45.99 o 
   7   4   5      372.10      396.84     52.23 o 
 -10   5   5      489.71      539.96     58.65 o 
  -9   5   5      887.60      911.18     46.88 o 
  -8   5   5     1162.42     1156.14     48.34 o 
  -7   5   5      117.46      131.09     21.54 o 
  -6   5   5      657.28      623.09     34.09 o 
  -5   5   5     1037.98     1069.42     92.14 o 
  -4   5   5     1179.03     1221.52    144.21 o 
  -3   5   5     3805.62     3981.92     58.86 o 
  -2   5   5      498.73      579.27     67.97 o 
  -1   5   5     1674.79     1489.58     51.46 o 
   0   5   5     2000.18     1777.94    191.39 o 
   1   5   5      678.09      713.20     35.12 o 
   2   5   5     4976.42     5020.38     83.53 o 
   3   5   5     1206.27     1229.07     41.76 o 
   4   5   5      859.25      903.08     39.50 o 
   5   5   5      952.49      890.38     48.74 o 
   6   5   5      622.44      682.27     63.32 o 
  -9   6   5      381.12      568.14    130.59 o 
  -8   6   5      353.90      372.18     40.81 o 
  -7   6   5      488.15      544.03     37.19 o 
  -6   6   5      583.53      718.70    156.48 o 
  -5   6   5     1467.73     1566.32    205.78 o 
  -4   6   5     2383.19     2487.55     58.87 o 
  -3   6   5      681.46      624.86     28.61 o 
  -2   6   5      271.93      244.81     31.84 o 
  -1   6   5      456.14      486.88     32.59 o 
   0   6   5     6338.61     6279.80     93.83 o 
   1   6   5     1765.39     1771.37     52.04 o 
   2   6   5     1314.58     1374.07     49.67 o 
   3   6   5     1902.54     1951.34     52.56 o 
   4   6   5      531.65      488.66     33.95 o 
   5   6   5      571.88      634.01     45.95 o 
  -9   7   5      226.24      335.63    128.71 o 
  -8   7   5      474.40      662.48    146.65 o 
  -7   7   5      280.23      406.27    104.95 o 
  -6   7   5     1334.84     1657.10    302.72 o 
  -5   7   5     1991.65     1944.27     65.92 o 
  -4   7   5      915.34      892.16     48.17 o 
  -3   7   5     1186.77     1191.31     39.20 o 
  -2   7   5      574.67      611.19     44.06 o 
  -1   7   5     1449.39     1381.34     50.44 o 
   0   7   5     2292.45     2330.91     58.85 o 
   1   7   5     1640.76     1665.27     53.09 o 
   2   7   5     1045.62     1053.16     46.78 o 
   3   7   5      407.18      420.76     36.74 o 
   4   7   5      707.60      735.36     40.64 o 
   5   7   5      738.59      686.14     50.49 o 
  -8   8   5      415.18      447.13     49.94 o 
  -7   8   5     1303.27     1406.28     68.21 o 
  -6   8   5      637.09      648.83     49.92 o 
  -5   8   5      699.84      697.61     47.38 o 
  -4   8   5      898.22      932.53     53.42 o 
  -3   8   5      362.81      337.39     39.36 o 
  -2   8   5     1747.67     1807.09     70.77 o 
  -1   8   5     1222.35     1255.50     51.85 o 
   0   8   5     1369.91     1450.58     68.17 o 
   1   8   5     1023.61     1002.59     62.12 o 
   2   8   5      399.07      436.68     49.93 o 
   3   8   5      743.37      771.15     62.22 o 
  -7   9   5      531.48      519.44     53.24 o 
  -6   9   5      769.58      807.13     61.15 o 
  -5   9   5      391.40      394.51     42.02 o 
  -4   9   5      522.77      567.17     49.39 o 
  -3   9   5     1192.62     1264.58     64.30 o 
  -2   9   5      636.34      668.38     52.48 o 
  -1   9   5     1463.03     1559.86     60.57 o 
   0   9   5      732.08      723.43     56.59 o 
   1   9   5      924.31      983.85     66.60 o 
   2   9   5      845.30      959.32     68.40 o 
  -5  10   5      896.89      950.32     77.77 o 
  -4  10   5     1514.60     1537.54    113.65 o 
  -3  10   5      435.53      492.61     49.85 o 
  -2  10   5     1200.71     1299.81     71.23 o 
  -1  10   5      726.21      765.36     63.41 o 
   0  10   5      465.91      502.83     53.91 o 
  -3 -11   6      335.84      316.95     42.68 o 
  -2 -11   6      517.78      514.96     39.46 o 
  -1 -11   6      467.11      467.20     37.04 o 
   0 -11   6      461.97      433.17     37.35 o 
   1 -11   6     1017.88     1004.81     56.41 o 
   2 -11   6      938.84      947.15     49.06 o 
   3 -11   6      685.55      697.55     58.53 o 
   4 -11   6      326.35      322.63     48.36 o 
  -5 -10   6      807.25      885.24     85.29 o 
  -4 -10   6      636.97      618.15     40.97 o 
  -3 -10   6      368.36      403.60     42.94 o 
  -2 -10   6      205.50      159.94     27.38 o 
  -1 -10   6     1385.02     1374.53     55.64 o 
   0 -10   6     1354.38     1328.61     51.09 o 
   1 -10   6      909.65      879.01     48.06 o 
   2 -10   6     1267.37     1291.28     62.62 o 
   3 -10   6      224.66      221.36     40.92 o 
   4 -10   6      204.29      192.06     40.69 o 
   5 -10   6      421.77      392.42     80.74 o 
  -6  -9   6      780.78      837.89     40.87 o 
  -5  -9   6      557.68      559.48     80.34 o 
  -4  -9   6      417.85      458.69     35.41 o 
  -3  -9   6      351.14      321.53     31.99 o 
  -2  -9   6      903.67      923.10     40.46 o 
  -1  -9   6     1475.99     1428.77     69.45 o 
   0  -9   6     1204.76     1172.38     63.30 o 
   1  -9   6     1593.33     1591.13     52.96 o 
   2  -9   6     1364.88     1342.94     50.32 o 
   3  -9   6      724.65      796.80     53.27 o 
   4  -9   6      370.13      363.75     44.39 o 
   5  -9   6      957.71     1043.52     62.92 o 
   6  -9   6      898.59      911.07     62.75 o 
  -7  -8   6      557.50      571.04     36.05 o 
  -6  -8   6      363.97      387.05     30.54 o 
  -5  -8   6      285.44      305.51     40.04 o 
  -4  -8   6      767.08      697.64     38.14 o 
  -3  -8   6     1931.09     1925.77    131.50 o 
  -2  -8   6      925.88      923.94     37.90 o 
  -1  -8   6     2511.23     2421.79     98.99 o 
   0  -8   6     2210.17     2222.91     62.42 o 
   1  -8   6      463.78      455.39     31.35 o 
   2  -8   6     1488.17     1460.88     49.24 o 
   3  -8   6      900.30      921.46     68.25 o 
   4  -8   6     2009.00     1919.37     74.28 o 
   5  -8   6     1476.44     1410.15     54.44 o 
   6  -8   6      624.22      591.15     42.36 o 
   7  -8   6      507.95      503.47     41.87 o 
  -8  -7   6      503.72      496.45     49.36 o 
  -7  -7   6      563.51      616.09     36.96 o 
  -6  -7   6      287.91      304.05     26.72 o 
  -5  -7   6      506.98      431.24     42.23 o 
  -4  -7   6     1228.74     1327.17     44.04 o 
  -3  -7   6     2518.37     2389.53     70.23 o 
  -2  -7   6     3203.23     3218.99    114.93 o 
  -1  -7   6      418.45      398.74     26.61 o 
   0  -7   6     3064.63     3001.42     59.80 o 
   1  -7   6     2539.52     2579.91     61.43 o 
   2  -7   6      414.59      408.32     22.70 o 
   3  -7   6     1876.60     1995.46     52.73 o 
   4  -7   6     1954.64     1917.86     46.74 o 
   5  -7   6     1314.30     1275.76     42.12 o 
   6  -7   6      740.59      785.96     47.08 o 
   7  -7   6      246.06      266.55     29.32 o 
  -8  -6   6      324.15      358.81     30.64 o 
  -7  -6   6      418.54      425.31     29.87 o 
  -6  -6   6      634.84      647.28     31.89 o 
  -5  -6   6     1566.14     1530.78     46.06 o 
  -4  -6   6     2386.35     2362.05     84.40 o 
  -3  -6   6     1241.84     1273.40     39.75 o 
  -2  -6   6     1390.03     1415.58     61.31 o 
  -1  -6   6      858.84      834.32     32.14 o 
   0  -6   6      738.77      802.22     24.64 o 
   1  -6   6     4227.09     4282.50     62.74 o 
   2  -6   6     5451.14     5470.61    142.94 o 
   3  -6   6     1548.93     1566.80     39.32 o 
   4  -6   6     2397.02     2446.23     41.31 o 
   5  -6   6      691.32      687.74     32.55 o 
   6  -6   6      574.88      573.38     32.97 o 
   7  -6   6      772.73      750.12     37.92 o 
   8  -6   6      812.52      817.25     42.15 o 
  -9  -5   6      362.42      401.15     41.17 o 
  -8  -5   6      283.67      267.36     27.18 o 
  -7  -5   6      657.11      650.86     32.02 o 
  -6  -5   6      984.19     1036.06     35.25 o 
  -5  -5   6     2313.10     2284.92     63.74 o 
  -4  -5   6     3108.68     3052.16     88.53 o 
  -3  -5   6      935.30      866.48     22.72 o 
  -2  -5   6     1885.35     1840.69     43.09 o 
  -1  -5   6      182.94      196.79     14.46 o 
   0  -5   6     3032.41     3088.52     37.28 o 
   1  -5   6     5804.74     5797.77     45.17 o 
   2  -5   6     2872.53     2741.06     87.74 o 
   3  -5   6     3663.23     3566.43     80.00 o 
   4  -5   6     1175.03     1199.74     32.95 o 
   5  -5   6     1043.35     1068.80     33.53 o 
   6  -5   6      993.96     1012.86     45.19 o 
   7  -5   6     1075.28     1076.31     49.35 o 
   8  -5   6      693.11      684.55     45.41 o 
  -9  -4   6      285.23      312.84     36.58 o 
  -8  -4   6      594.92      637.11     44.64 o 
  -7  -4   6     1239.48     1168.01     38.21 o 
  -6  -4   6     1848.90     1814.76     42.23 o 
  -5  -4   6     2233.43     2192.16     51.90 o 
  -4  -4   6     1919.13     1934.99     30.84 o 
  -3  -4   6      807.56      786.07     20.11 o 
  -2  -4   6     1040.59     1048.33     24.09 o 
  -1  -4   6     4729.94     4564.56     44.84 o 
   0  -4   6     3586.95     3575.03     59.95 o 
   1  -4   6     4836.05     4994.33     91.78 o 
   2  -4   6     1862.65     1806.29     28.46 o 
   3  -4   6      425.64      408.98     17.30 o 
   4  -4   6      682.76      714.16     22.90 o 
   5  -4   6     1788.69     1816.05     37.88 o 
   6  -4   6     2149.88     2052.62     47.85 o 
   7  -4   6     1337.70     1304.54     52.36 o 
   8  -4   6      273.88      272.17     56.64 o 
 -10  -3   6      342.52      316.38     49.28 o 
  -9  -3   6      636.22      720.23     36.11 o 
  -8  -3   6      910.01      885.76     32.29 o 
  -7  -3   6     2064.62     2086.19     46.19 o 
  -6  -3   6     1650.63     1640.46     34.99 o 
  -5  -3   6     2633.62     2575.13     31.91 o 
  -4  -3   6     1148.38     1199.76     20.23 o 
  -3  -3   6      133.50      154.05     10.69 o 
  -2  -3   6     2050.40     1906.08     23.97 o 
  -1  -3   6     3375.36     3569.02     81.04 o 
   0  -3   6     6491.01     6629.62     54.60 o 
   1  -3   6     1977.82     1812.32     25.08 o 
   2  -3   6      206.66      220.64     13.78 o 
   3  -3   6     2897.85     2953.77     39.62 o 
   4  -3   6      389.46      397.47     19.48 o 
   5  -3   6     2888.76     2906.81     46.01 o 
   6  -3   6     1778.29     1866.51     46.89 o 
   7  -3   6     1019.10     1013.36     47.66 o 
   8  -3   6      619.03      612.96     41.88 o 
 -10  -2   6      413.69      416.22     40.27 o 
  -9  -2   6     1158.52     1086.29     40.95 o 
  -8  -2   6     1032.61     1103.65     40.35 o 
  -7  -2   6      897.93      861.65     31.50 o 
  -6  -2   6     1701.33     1683.73     37.61 o 
  -5  -2   6     1471.80     1456.95     39.00 o 
  -4  -2   6     1002.03      952.01     22.38 o 
  -3  -2   6     2732.21     2639.08     65.51 o 
  -2  -2   6     2821.28     3009.79     35.68 o 
  -1  -2   6     3774.91     3409.81     27.86 o 
   0  -2   6     1228.53     1259.41     16.94 o 
   1  -2   6     1728.56     1769.06     27.52 o 
   2  -2   6      945.18      908.50     17.35 o 
   3  -2   6     4307.12     4194.57     43.15 o 
   4  -2   6     2989.04     3060.81     75.36 o 
   5  -2   6     1596.33     1544.34     32.61 o 
   6  -2   6     1172.54     1173.39     39.91 o 
   7  -2   6      499.25      476.25     30.96 o 
   8  -2   6      615.60      631.40     58.17 o 
 -10  -1   6      594.72      560.46     43.29 o 
  -9  -1   6     1141.88     1208.23     48.03 o 
  -8  -1   6      648.01      564.45     29.08 o 
  -7  -1   6      588.77      585.04     32.21 o 
  -6  -1   6      595.11      568.21     24.10 o 
  -5  -1   6     1552.79     1502.22     30.29 o 
  -4  -1   6     2621.49     2571.34     31.20 o 
  -3  -1   6     4262.75     4182.53     46.39 o 
  -2  -1   6     7061.48     6978.98     62.47 o 
  -1  -1   6     1167.58     1195.52     17.24 o 
   0  -1   6     1959.30     1994.66     21.77 o 
   1  -1   6     1368.79     1313.37     19.60 o 
   2  -1   6     2560.71     2489.06     40.56 o 
   3  -1   6     5569.64     5590.91     83.87 o 
   4  -1   6      972.57     1031.20     33.12 o 
   5  -1   6     1167.49     1096.82     30.10 o 
   6  -1   6     1248.13     1222.24     62.76 o 
   7  -1   6      350.43      353.06     35.50 o 
   8  -1   6      625.94      616.27     45.36 o 
 -10   0   6      375.74      384.11     64.42 o 
  -9   0   6      811.92      793.88     40.14 o 
  -8   0   6      951.09     1075.05     41.09 o 
  -7   0   6      103.90       79.69     16.85 o 
  -6   0   6     2122.89     2023.16     38.51 o 
  -5   0   6     1991.28     2035.55     34.07 o 
  -4   0   6     3448.25     3357.06     33.14 o 
  -3   0   6     3197.24     3009.06     39.78 o 
  -2   0   6      639.58      696.12     19.76 o 
  -1   0   6     3578.35     3431.74     29.59 o 
   0   0   6     1777.82     1725.65     23.26 o 
   1   0   6     3625.24     3550.83     64.51 o 
   2   0   6     5529.53     5572.37     56.60 o 
   3   0   6     1347.95     1314.70     40.11 o 
   4   0   6      969.02      982.20     39.28 o 
   5   0   6     1071.04     1085.69     44.30 o 
   6   0   6     1404.71     1411.84     48.94 o 
   7   0   6      696.02      686.25     44.81 o 
   8   0   6      958.71     1013.89     55.04 o 
 -10   1   6      522.96      614.76     72.30 o 
  -9   1   6      124.37      108.12     25.67 o 
  -8   1   6      777.14      702.91     35.22 o 
  -7   1   6      857.62      951.39     36.09 o 
  -6   1   6     1865.34     1787.83     37.05 o 
  -5   1   6     4107.47     3967.03     47.35 o 
  -4   1   6     1793.40     1738.36     25.85 o 
  -3   1   6      873.20      942.78     17.65 o 
  -2   1   6      436.22      389.07     23.51 o 
  -1   1   6      125.94      123.00     10.20 o 
   0   1   6    11735.90    11952.82    180.51 o 
   1   1   6     5114.97     5289.32     82.49 o 
   2   1   6     1863.68     1749.94     56.74 o 
   3   1   6     2455.59     2511.28     55.05 o 
   4   1   6     1171.94     1168.12     43.80 o 
   5   1   6     1393.02     1455.07     51.78 o 
   6   1   6     1521.29     1439.36     56.62 o 
   7   1   6      974.87     1026.35     53.03 o 
 -10   2   6      565.98      622.61     82.76 o 
  -9   2   6      168.20      215.80     57.84 o 
  -8   2   6      464.73      535.66     43.50 o 
  -7   2   6     1317.27     1332.30     42.39 o 
  -6   2   6     3549.08     3430.99    100.79 o 
  -5   2   6      623.78      624.29     21.42 o 
  -4   2   6     2066.93     2006.56     29.07 o 
  -3   2   6     1441.56     1290.80     21.97 o 
  -2   2   6      563.16      571.80     15.08 o 
  -1   2   6     5256.79     5213.15    107.05 o 
   0   2   6     2774.78     2936.64    120.98 o 
   1   2   6     5580.60     5285.86     82.56 o 
   2   2   6     2169.80     2128.47     40.45 o 
   3   2   6      646.53      648.06     33.93 o 
   4   2   6     2112.15     2015.59     57.34 o 
   5   2   6     1648.92     1647.05     64.87 o 
   6   2   6     1250.35     1303.50     55.28 o 
   7   2   6      789.46      732.52     48.82 o 
 -10   3   6      343.06      351.50     40.59 o 
  -9   3   6      585.61      545.09     63.36 o 
  -8   3   6     1418.34     1395.03     48.55 o 
  -7   3   6     2065.34     2123.02     53.15 o 
  -6   3   6     1349.03     1300.84     56.29 o 
  -5   3   6     1062.23      986.09     43.49 o 
  -4   3   6      906.97      895.27     30.35 o 
  -3   3   6     2543.39     2489.61     34.21 o 
  -2   3   6     3749.84     3657.42     73.34 o 
  -1   3   6     3543.70     3536.60    136.68 o 
   0   3   6     2860.28     2893.65     75.22 o 
   1   3   6     1787.51     1875.91     48.51 o 
   2   3   6     1167.64     1165.27     41.32 o 
   3   3   6      799.21      827.50     39.27 o 
   4   3   6     1541.81     1617.93     54.25 o 
   5   3   6     2264.53     2280.65     90.61 o 
   6   3   6      905.88      912.34     50.14 o 
   7   3   6      618.21      662.36     49.41 o 
 -10   4   6      355.46      324.17    101.31 o 
  -9   4   6     1294.98     1345.36     80.72 o 
  -8   4   6     1309.91     1301.79    148.21 o 
  -7   4   6     1377.44     1233.24    164.29 o 
  -6   4   6     2712.51     2499.68     44.10 o 
  -5   4   6      378.30      386.05     27.38 o 
  -4   4   6     2080.63     1867.67     72.68 o 
  -3   4   6     2857.24     2806.11     66.01 o 
  -2   4   6      779.00      719.44     25.72 o 
  -1   4   6     3971.24     4065.16    111.46 o 
   0   4   6      423.28      485.99     37.72 o 
   1   4   6     3136.42     2957.88     62.59 o 
   2   4   6     1375.81     1429.70     41.22 o 
   3   4   6      564.07      611.46     37.26 o 
   4   4   6     2605.55     2614.47     69.29 o 
   5   4   6     1635.56     1592.80     83.16 o 
   6   4   6      736.53      772.23     49.42 o 
 -10   5   6      644.36      774.45     64.95 o 
  -9   5   6      921.77      918.35     67.55 o 
  -8   5   6      599.62      624.97     40.37 o 
  -7   5   6      490.45      489.23    107.15 o 
  -6   5   6      869.95      822.76     38.13 o 
  -5   5   6     3504.46     3411.94     51.88 o 
  -4   5   6     1961.76     1776.44     43.29 o 
  -3   5   6     1906.35     1994.19     71.80 o 
  -2   5   6      625.33      702.37     40.07 o 
  -1   5   6     2183.77     2122.86     66.50 o 
   0   5   6     1587.87     1561.24     78.17 o 
   1   5   6      560.20      588.58     34.57 o 
   2   5   6     3028.01     3091.05     75.22 o 
   3   5   6     1860.74     1780.55     50.57 o 
   4   5   6      846.39      854.23     46.86 o 
   5   5   6     1045.17     1053.00     54.33 o 
   6   5   6      611.22      632.25     49.16 o 
  -9   6   6      548.90      610.33    109.23 o 
  -8   6   6      416.25      480.30     40.04 o 
  -7   6   6      299.02      432.63     99.75 o 
  -6   6   6     1339.19     1425.93     77.16 o 
  -5   6   6     1814.59     1888.81    104.55 o 
  -4   6   6     2768.40     2816.90     68.36 o 
  -3   6   6     1400.03     1372.29     41.95 o 
  -2   6   6      784.37      759.31     37.89 o 
  -1   6   6     2425.85     2453.77    106.07 o 
   0   6   6     1150.99     1207.91     44.77 o 
   1   6   6     1335.61     1420.13     50.31 o 
   2   6   6      978.21      969.71     45.97 o 
   3   6   6     1302.92     1303.35     46.87 o 
   4   6   6      993.72      999.35     45.26 o 
   5   6   6      199.24      220.19     37.81 o 
  -8   7   6      420.92      570.91     76.52 o 
  -7   7   6     1237.79     1302.54     99.74 o 
  -6   7   6     1067.53     1158.15    117.59 o 
  -5   7   6     2187.40     2372.16    117.58 o 
  -4   7   6      411.57      383.42     38.63 o 
  -3   7   6      627.89      575.72     31.74 o 
  -2   7   6     1465.97     1506.40     52.77 o 
  -1   7   6      656.13      694.79     49.28 o 
   0   7   6     1701.12     1777.48     55.46 o 
   1   7   6     1235.02     1299.03     51.27 o 
   2   7   6      877.96      950.98     47.55 o 
   3   7   6      572.35      580.83     37.51 o 
   4   7   6      644.51      650.71     47.47 o 
  -8   8   6      276.27      253.30     44.67 o 
  -7   8   6      633.69      607.62     36.17 o 
  -6   8   6     1278.26     1412.97     64.93 o 
  -5   8   6      457.02      468.56     44.21 o 
  -4   8   6     1085.45     1160.08     59.73 o 
  -3   8   6      243.48      237.39     37.37 o 
  -2   8   6      549.73      516.44     39.12 o 
  -1   8   6     1513.71     1571.53     53.75 o 
   0   8   6     1064.32     1112.33     72.87 o 
   1   8   6     1208.90     1274.54     71.47 o 
   2   8   6      691.79      686.07     60.23 o 
   3   8   6      432.71      447.94     44.11 o 
  -6   9   6      129.92      168.99     58.19 o 
  -5   9   6     1322.48     1463.36     99.34 o 
  -4   9   6      242.40      241.49     40.24 o 
  -3   9   6      683.78      651.29     43.78 o 
  -2   9   6     1514.49     1577.38     61.62 o 
  -1   9   6      729.66      783.65     59.17 o 
   0   9   6     1127.06     1150.97     69.46 o 
   1   9   6      707.28      716.71     61.87 o 
  -3  10   6      534.29      606.23     46.02 o 
  -3 -11   7      447.29      526.23     49.86 o 
  -2 -11   7      520.19      443.33     37.63 o 
  -1 -11   7      559.16      605.70     41.50 o 
   0 -11   7      227.16      213.71     32.24 o 
   1 -11   7     1355.20     1383.99     64.56 o 
   2 -11   7     1419.89     1508.41     69.58 o 
   3 -11   7      467.46      417.76     51.23 o 
  -4 -10   7      769.38      784.85     60.77 o 
  -3 -10   7      428.26      440.75     66.51 o 
  -2 -10   7      311.88      344.38     32.56 o 
  -1 -10   7      424.40      391.39     33.50 o 
   0 -10   7      953.85      955.78     47.84 o 
   1 -10   7     1344.86     1305.52     92.52 o 
   2 -10   7     1406.35     1452.59     55.79 o 
   3 -10   7      574.71      602.19     53.85 o 
   4 -10   7      467.81      453.55     50.67 o 
  -6  -9   7      948.02      985.99     65.10 o 
  -5  -9   7      650.72      613.03     40.73 o 
  -4  -9   7      400.62      437.34     35.63 o 
  -3  -9   7      332.65      335.79     29.56 o 
  -2  -9   7      618.68      577.33     34.70 o 
  -1  -9   7     2002.70     1987.89     65.71 o 
   0  -9   7     1168.45     1169.68     46.61 o 
   1  -9   7     1649.08     1580.11     53.75 o 
   2  -9   7      674.79      727.76     41.63 o 
   3  -9   7      165.34      166.86     36.74 o 
   4  -9   7      803.12      830.41     58.85 o 
   5  -9   7     1166.85     1111.18     66.38 o 
  -7  -8   7      669.72      796.47     48.45 o 
  -6  -8   7      532.77      450.20     49.49 o 
  -5  -8   7      762.22      833.61     43.25 o 
  -4  -8   7      425.92      400.08     27.60 o 
  -3  -8   7      832.15      812.14     41.49 o 
  -2  -8   7      707.30      683.77     34.33 o 
  -1  -8   7     1988.88     1882.74     86.74 o 
   0  -8   7     3634.25     3626.53     88.20 o 
   1  -8   7      191.53      166.01     25.80 o 
   2  -8   7      235.82      243.15     29.03 o 
   3  -8   7     1266.01     1280.54    100.89 o 
   4  -8   7      544.91      497.64     46.18 o 
   5  -8   7     1253.41     1250.01     52.78 o 
   6  -8   7      936.07      941.16     50.04 o 
  -8  -7   7      715.19      798.66     75.40 o 
  -7  -7   7      658.12      643.64     43.42 o 
  -6  -7   7      361.24      400.38     28.72 o 
  -5  -7   7      698.32      653.49     38.22 o 
  -4  -7   7     1074.94     1089.37     48.81 o 
  -3  -7   7     1863.50     1798.58     50.75 o 
  -2  -7   7     1730.90     1678.87     86.17 o 
  -1  -7   7      742.20      729.45     33.61 o 
   0  -7   7      450.02      482.13     30.28 o 
   1  -7   7     1146.41     1185.09     33.47 o 
   2  -7   7      136.08      140.39     19.00 o 
   3  -7   7     1880.55     1914.55     69.03 o 
   4  -7   7     2908.88     2932.74     58.48 o 
   5  -7   7      728.81      753.46     36.34 o 
   6  -7   7      591.23      603.38     36.02 o 
   7  -7   7      437.12      451.49     35.27 o 
  -8  -6   7      434.68      437.68     64.69 o 
  -7  -6   7      303.37      316.09     34.89 o 
  -6  -6   7      325.69      313.54     25.29 o 
  -5  -6   7     1436.37     1443.28     58.39 o 
  -4  -6   7     1474.18     1433.65     46.03 o 
  -3  -6   7     2833.05     2773.55     61.95 o 
  -2  -6   7     1820.16     1849.38     44.86 o 
  -1  -6   7      651.09      605.53     23.61 o 
   0  -6   7     1238.76     1220.59     23.61 o 
   1  -6   7      520.57      583.82     25.23 o 
   2  -6   7     1864.94     1856.85     32.65 o 
   3  -6   7     1868.81     1904.15     50.66 o 
   4  -6   7     1606.86     1591.68     45.94 o 
   5  -6   7     1199.81     1276.28     48.93 o 
   6  -6   7      505.38      505.22     36.96 o 
   7  -6   7      705.06      710.44     48.88 o 
  -9  -5   7      306.35      312.57     37.92 o 
  -8  -5   7      281.37      305.25     34.93 o 
  -7  -5   7      291.35      257.29     31.02 o 
  -6  -5   7      991.60     1030.31     34.66 o 
  -5  -5   7     2287.04     2193.56     46.63 o 
  -4  -5   7     2698.68     2782.62     58.95 o 
  -3  -5   7     1462.16     1431.01     28.69 o 
  -2  -5   7      836.42      817.91     24.10 o 
  -1  -5   7     1626.86     1607.57     36.89 o 
   0  -5   7     3054.48     3247.91     79.87 o 
   1  -5   7     3743.21     3824.64     53.15 o 
   2  -5   7     1918.68     1860.29     29.07 o 
   3  -5   7      815.05      834.86     28.80 o 
   4  -5   7      903.64      885.77     31.52 o 
   5  -5   7      595.55      570.46     28.06 o 
   6  -5   7     1015.82      975.23     46.22 o 
   7  -5   7      747.60      741.86     45.16 o 
  -9  -4   7       99.76       93.30     39.90 o 
  -8  -4   7      299.44      248.26     34.26 o 
  -7  -4   7      884.41      947.25     34.71 o 
  -6  -4   7     2009.67     1913.93     42.36 o 
  -5  -4   7     3868.37     3833.47     57.34 o 
  -4  -4   7     1193.73     1190.98     30.31 o 
  -3  -4   7      938.48      944.80     22.49 o 
  -2  -4   7     1073.78     1164.94     28.68 o 
  -1  -4   7     1869.45     1963.71     49.61 o 
   0  -4   7     5701.85     5329.95     69.25 o 
   1  -4   7     1416.22     1477.10     24.75 o 
   2  -4   7     4614.54     4773.23     56.20 o 
   3  -4   7      410.04      403.01     18.67 o 
   4  -4   7      532.27      479.81     21.39 o 
   5  -4   7     2162.10     2142.80     63.09 o 
   6  -4   7      957.25      896.08     35.70 o 
   7  -4   7     1119.22     1113.34     63.01 o 
 -10  -3   7      329.98      317.06     48.74 o 
  -9  -3   7      311.06      343.42     36.51 o 
  -8  -3   7      342.19      393.86     35.35 o 
  -7  -3   7     1583.54     1417.53     39.28 o 
  -6  -3   7     2694.50     2838.12     48.75 o 
  -5  -3   7     1089.16      989.44     27.63 o 
  -4  -3   7      962.48      980.66     18.92 o 
  -3  -3   7     1124.59     1141.70     25.62 o 
  -2  -3   7     3448.29     3385.56     33.57 o 
  -1  -3   7     4883.21     4988.83     63.76 o 
   0  -3   7     4152.89     4509.04     42.22 o 
   1  -3   7     1438.93     1330.50     23.91 o 
   2  -3   7     1599.90     1609.99     30.05 o 
   3  -3   7     1906.25     1934.98     35.25 o 
   4  -3   7     1551.03     1568.11     45.55 o 
   5  -3   7     2203.15     2151.25     58.71 o 
   6  -3   7     1854.94     1760.70     47.86 o 
   7  -3   7     1076.43      952.44     39.83 o 
   8  -3   7      368.58      352.25     39.21 o 
 -10  -2   7      325.66      347.85     39.13 o 
  -9  -2   7      676.88      700.01     50.19 o 
  -8  -2   7      933.43      931.34     45.35 o 
  -7  -2   7     1607.46     1617.84     39.89 o 
  -6  -2   7     1345.97     1216.39     31.75 o 
  -5  -2   7      767.34      789.13     22.95 o 
  -4  -2   7      396.04      337.28     20.83 o 
  -3  -2   7     4420.74     4181.41     60.74 o 
  -2  -2   7     5144.10     5245.22     65.16 o 
  -1  -2   7     4723.84     4761.48     45.76 o 
   0  -2   7     5217.62     5229.78     36.10 o 
   1  -2   7      667.01      698.63     20.36 o 
   2  -2   7     2629.59     2488.35     49.48 o 
   3  -2   7     1411.05     1392.18     23.76 o 
   4  -2   7     1350.91     1366.51     40.83 o 
   5  -2   7     3199.31     3203.23     59.39 o 
   6  -2   7     1119.15     1096.76     41.01 o 
   7  -2   7      692.82      757.00     57.05 o 
   8  -2   7      194.86      187.46     46.86 o 
 -10  -1   7      399.68      348.31     38.59 o 
  -9  -1   7     1300.99     1380.00     55.73 o 
  -8  -1   7      684.90      614.69     38.71 o 
  -7  -1   7     1181.02     1088.95     56.51 o 
  -6  -1   7     1686.55     1777.48     35.64 o 
  -5  -1   7      909.76      853.32     21.93 o 
  -4  -1   7     3408.15     3029.28    174.88 o 
  -3  -1   7     2835.65     2819.59     42.34 o 
  -2  -1   7     3816.00     3812.33     45.64 o 
  -1  -1   7     3220.83     3009.07     28.34 o 
   0  -1   7      731.98      834.67     16.87 o 
   1  -1   7     3706.93     3716.73     55.63 o 
   2  -1   7     1735.36     1736.98     33.10 o 
   3  -1   7     1347.36     1315.38     35.78 o 
   4  -1   7     1728.38     1673.67     49.92 o 
   5  -1   7     2460.45     2506.49     63.45 o 
   6  -1   7      623.81      632.72     40.98 o 
   7  -1   7      547.85      577.03     42.89 o 
 -10   0   7      501.08      497.11     42.20 o 
  -9   0   7     1028.99     1000.94     87.15 o 
  -8   0   7      771.70      703.39     39.50 o 
  -7   0   7      271.41      251.85     20.33 o 
  -6   0   7     1616.08     1584.52     39.91 o 
  -5   0   7     4829.63     4703.32     47.32 o 
  -4   0   7     2154.69     2183.69     33.90 o 
  -3   0   7     4261.30     4067.33     57.34 o 
  -2   0   7      853.23      783.10     29.03 o 
  -1   0   7     1160.07     1226.86     20.19 o 
   0   0   7     2350.37     2407.85     37.06 o 
   1   0   7      777.32      713.90     15.38 o 
   2   0   7     3112.68     3105.94     48.79 o 
   3   0   7     2732.73     2697.05     59.29 o 
   4   0   7     1487.09     1520.24     49.38 o 
   5   0   7     1650.81     1606.56     54.35 o 
   6   0   7      521.39      510.30     39.63 o 
   7   0   7      769.37      820.04     49.67 o 
 -10   1   7      454.61      420.74     42.95 o 
  -9   1   7      311.92      320.63     34.43 o 
  -8   1   7      450.48      418.92     33.86 o 
  -7   1   7     1580.56     1492.46     37.38 o 
  -6   1   7      704.55      783.21     25.86 o 
  -5   1   7     2272.08     2317.26     59.05 o 
  -4   1   7     6067.65     5828.63     45.33 o 
  -3   1   7      470.90      497.49     14.24 o 
  -2   1   7     2063.01     2180.77     64.66 o 
  -1   1   7     2594.44     2564.39     31.73 o 
   0   1   7     2059.43     2086.57     28.15 o 
   1   1   7     3476.41     3350.33     62.52 o 
   2   1   7      636.13      650.85     31.04 o 
   3   1   7     2697.00     2594.51     59.03 o 
   4   1   7     1464.90     1456.71     50.02 o 
   5   1   7      511.69      544.32     38.51 o 
   6   1   7      840.17      816.22     46.58 o 
   7   1   7      875.77      855.69     51.94 o 
 -10   2   7      204.87      212.63     38.06 o 
  -9   2   7      175.08      193.17     41.73 o 
  -8   2   7      560.24      605.57     29.47 o 
  -7   2   7     2014.52     1996.71     42.79 o 
  -6   2   7     1977.34     1876.33     48.41 o 
  -5   2   7     1847.97     1807.69     34.04 o 
  -4   2   7     1444.73     1602.46     26.63 o 
  -3   2   7     1348.06     1347.21     23.86 o 
  -2   2   7     1993.86     1950.07     27.44 o 
  -1   2   7     3362.36     3353.09     69.87 o 
   0   2   7     3636.43     3824.22    123.53 o 
   1   2   7     2754.81     2607.24     39.80 o 
   2   2   7     1154.60     1064.51     40.05 o 
   3   2   7      266.16      272.64     28.74 o 
   4   2   7     1200.76     1247.54     61.60 o 
   5   2   7      862.27      857.17     46.10 o 
   6   2   7      796.85      802.02     48.91 o 
   7   2   7     1053.38     1156.36     59.62 o 
 -10   3   7      141.75       48.08    176.35 o 
  -9   3   7      446.45      499.62     70.46 o 
  -8   3   7      410.55      455.68     61.12 o 
  -7   3   7     1895.53     1886.42     52.71 o 
  -6   3   7     1701.68     1759.92     50.14 o 
  -5   3   7      979.64     1008.09     23.44 o 
  -4   3   7     3629.40     3440.86     51.41 o 
  -3   3   7      152.67      154.53     14.14 o 
  -2   3   7     2582.04     2650.72     74.05 o 
  -1   3   7     2287.90     2298.54     52.40 o 
   0   3   7     2697.41     2632.34    102.69 o 
   1   3   7     2859.22     2936.37     60.41 o 
   2   3   7      107.11      131.89     23.52 o 
   3   3   7      968.80      961.70     43.49 o 
   4   3   7     1817.71     1738.94     58.58 o 
   5   3   7     1008.19      989.59     50.49 o 
   6   3   7     1187.03     1251.00     59.23 o 
 -10   4   7      435.97      330.75    153.91 o 
  -9   4   7      480.86      369.19    114.78 o 
  -8   4   7      605.32      539.18     50.62 o 
  -7   4   7      397.90      338.41    127.09 o 
  -6   4   7      871.67      823.05     51.85 o 
  -5   4   7      611.82      539.10     28.91 o 
  -4   4   7     1167.73     1110.86     35.49 o 
  -3   4   7     2331.59     2236.43     39.47 o 
  -2   4   7     2083.82     2071.39     51.35 o 
  -1   4   7     2887.38     3219.24    340.98 o 
   0   4   7     1602.84     1612.11     60.77 o 
   1   4   7      923.85      964.48     41.67 o 
   2   4   7     1191.44     1207.39     46.70 o 
   3   4   7      847.24      797.71     42.71 o 
   4   4   7     1993.70     2087.59     65.66 o 
   5   4   7     1779.92     1663.92     77.44 o 
  -9   5   7      606.19      583.07    100.58 o 
  -8   5   7      368.38      402.72     70.80 o 
  -7   5   7      430.35      405.53     45.87 o 
  -6   5   7      629.03      550.45     33.70 o 
  -5   5   7      663.16      623.00     23.93 o 
  -4   5   7     1165.23     1198.75     30.14 o 
  -3   5   7      772.80      716.74     28.69 o 
  -2   5   7     5283.50     5239.35    164.19 o 
  -1   5   7     2334.56     2295.19     85.74 o 
   0   5   7      707.47      669.22     47.29 o 
   1   5   7     1124.21     1158.74     47.40 o 
   2   5   7     1099.38     1126.93     41.56 o 
   3   5   7     2215.94     2278.26     67.30 o 
   4   5   7      629.13      609.33     44.11 o 
   5   5   7      803.27      864.30     52.71 o 
  -9   6   7      170.97      263.67    146.84 o 
  -8   6   7      550.76      635.12     44.71 o 
  -7   6   7      436.39      447.25     49.60 o 
  -6   6   7     1343.91     1465.43    107.69 o 
  -5   6   7     1594.68     1605.22     58.22 o 
  -4   6   7      577.99      592.70     38.73 o 
  -3   6   7     2313.14     2345.40     90.87 o 
  -2   6   7      886.11      934.06     39.69 o 
  -1   6   7      912.80      848.86     71.74 o 
   0   6   7     1203.00     1212.66     48.26 o 
   1   6   7     1159.78     1187.61     49.90 o 
   2   6   7      980.31     1027.40     42.13 o 
   3   6   7     1770.86     1746.64     55.19 o 
   4   6   7      522.05      528.83     44.31 o 
  -8   7   7      174.65      492.11    216.60 o 
  -7   7   7      863.31     1024.52    157.97 o 
  -6   7   7      705.86      772.31     69.71 o 
  -5   7   7     1143.71     1312.70    120.04 o 
  -4   7   7     1513.93     1578.58     68.70 o 
  -3   7   7      459.26      468.24     32.27 o 
  -2   7   7     1077.63     1023.07     43.72 o 
  -1   7   7      725.55      742.04     63.48 o 
   0   7   7      769.52      802.46     43.17 o 
   1   7   7     1964.98     2028.21     64.65 o 
   2   7   7      864.61      843.08     48.12 o 
   3   7   7      850.96      844.97     44.55 o 
  -7   8   7      191.43      181.74     40.11 o 
  -6   8   7     1259.05     1336.70     54.89 o 
  -5   8   7      892.40      914.15     61.12 o 
  -4   8   7      138.02       92.82     27.82 o 
  -3   8   7     1385.51     1448.90     67.86 o 
  -2   8   7      578.92      644.07     53.34 o 
  -1   8   7     1555.17     1584.31     70.13 o 
   0   8   7     1451.36     1455.28     75.21 o 
   1   8   7      965.01     1016.10     67.69 o 
  -5   9   7      798.99      778.66     46.91 o 
  -4   9   7      496.71      538.53     43.37 o 
  -3   9   7      336.57      347.44     48.49 o 
  -2   9   7     1342.60     1393.84     74.37 o 
  -1   9   7     1022.10     1051.42     70.08 o 
  -2 -11   8      487.02      522.65     40.02 o 
  -1 -11   8      312.23      297.64     34.92 o 
   0 -11   8      240.51      261.81     35.40 o 
   1 -11   8      587.02      562.24     42.32 o 
   2 -11   8      809.74      842.08    126.75 o 
  -4 -10   8      790.92      847.63     75.03 o 
  -3 -10   8      426.10      421.27     45.64 o 
  -2 -10   8      313.86      294.54     31.67 o 
  -1 -10   8      490.55      502.38     64.02 o 
   0 -10   8     1306.18     1279.21     57.85 o 
   1 -10   8     1814.42     1762.28     62.47 o 
   2 -10   8      530.05      546.31     40.63 o 
   3 -10   8      436.77      454.32     50.67 o 
   4 -10   8      357.67      363.36     48.87 o 
  -6  -9   8     1101.31     1109.60     59.32 o 
  -5  -9   8      874.19      963.24     48.26 o 
  -4  -9   8      350.58      291.16     31.94 o 
  -3  -9   8      415.04      452.58     27.21 o 
  -2  -9   8      526.57      462.06     34.02 o 
  -1  -9   8     1859.01     1836.24     94.06 o 
   0  -9   8     1866.46     1874.40    104.24 o 
   1  -9   8      887.00      881.95     44.17 o 
   2  -9   8     1663.13     1683.90     58.77 o 
   3  -9   8      273.94      264.06     41.64 o 
   4  -9   8      275.36      276.39     42.60 o 
   5  -9   8      823.97      805.05     62.05 o 
  -7  -8   8      599.88      599.88     44.90 o 
  -6  -8   8      745.63      788.78     45.66 o 
  -5  -8   8      673.59      655.49     40.43 o 
  -4  -8   8      449.28      541.44     36.13 o 
  -3  -8   8      490.36      483.89     29.52 o 
  -2  -8   8     1936.22     1917.93     67.45 o 
  -1  -8   8     2462.07     2462.80    118.16 o 
   0  -8   8     2264.18     2227.28     84.15 o 
   1  -8   8      337.27      365.23     31.69 o 
   2  -8   8      228.45      200.45     28.59 o 
   3  -8   8     1839.30     1871.81     75.27 o 
   4  -8   8      731.74      802.70     56.39 o 
   5  -8   8      747.42      718.98     44.54 o 
   6  -8   8     1174.84     1226.93     74.41 o 
  -7  -7   8      564.81      593.94     42.22 o 
  -6  -7   8      486.08      475.82     37.39 o 
  -5  -7   8      256.88      251.49     29.46 o 
  -4  -7   8      550.07      523.65     23.50 o 
  -3  -7   8     1709.51     1792.04     37.01 o 
  -2  -7   8     1967.45     1868.32     55.51 o 
  -1  -7   8     2965.48     2924.83    111.17 o 
   0  -7   8     1654.20     1678.01     50.03 o 
   1  -7   8      873.87      913.18     34.82 o 
   2  -7   8      868.58      904.92     38.37 o 
   3  -7   8      935.87      989.68     64.72 o 
   4  -7   8     2266.17     2384.43     74.28 o 
   5  -7   8      870.66      845.28     38.95 o 
   6  -7   8      675.67      666.81     38.21 o 
  -8  -6   8      469.35      442.86     40.50 o 
  -7  -6   8      287.36      293.89     33.49 o 
  -6  -6   8      504.67      483.67     36.68 o 
  -5  -6   8      716.55      629.49     36.46 o 
  -4  -6   8     1547.89     1614.34     44.83 o 
  -3  -6   8     1564.58     1508.77     33.42 o 
  -2  -6   8     1835.68     1809.69     36.69 o 
  -1  -6   8     1958.66     1965.07     57.19 o 
   0  -6   8     1150.39     1153.84     32.81 o 
   1  -6   8     1829.83     1795.55     43.99 o 
   2  -6   8     1846.28     1952.75     37.81 o 
   3  -6   8     2378.51     2422.84     58.90 o 
   4  -6   8     1141.21     1156.07     46.96 o 
   5  -6   8      746.60      747.20     41.83 o 
   6  -6   8      352.25      322.79     35.30 o 
  -9  -5   8      366.62      386.24     52.36 o 
  -8  -5   8      372.54      400.67     37.92 o 
  -7  -5   8      201.22      196.00     29.62 o 
  -6  -5   8     1015.35      938.90     43.01 o 
  -5  -5   8     1915.94     1839.56     52.91 o 
  -4  -5   8     1670.75     1572.24     30.88 o 
  -3  -5   8     2188.55     2275.73     36.46 o 
  -2  -5   8      502.80      475.69     25.59 o 
  -1  -5   8     1969.16     1893.54     45.84 o 
   0  -5   8      557.76      565.49     27.45 o 
   1  -5   8     1827.42     1892.07     29.53 o 
   2  -5   8     2677.16     2627.57     46.68 o 
   3  -5   8      987.00      997.98     32.63 o 
   4  -5   8     2108.02     2088.27     47.14 o 
   5  -5   8      611.16      631.35     31.43 o 
   6  -5   8      181.47      145.62     29.52 o 
   7  -5   8      814.17      871.82     49.93 o 
  -9  -4   8      141.08      169.12     41.23 o 
  -8  -4   8      297.77      225.11     45.50 o 
  -7  -4   8     1268.38     1317.32     64.71 o 
  -6  -4   8     1218.92     1228.54     58.47 o 
  -5  -4   8     1396.04     1342.67    123.66 o 
  -4  -4   8     1188.67     1175.06     25.07 o 
  -3  -4   8      688.42      717.01     26.46 o 
  -2  -4   8     1262.94     1257.75     33.70 o 
  -1  -4   8     1737.54     1797.56     44.17 o 
   0  -4   8     1551.43     1573.39     34.02 o 
   1  -4   8     2574.04     2522.99     38.38 o 
   2  -4   8     1688.21     1760.62     41.80 o 
   3  -4   8     1066.31     1100.56     28.75 o 
   4  -4   8      850.04      801.75     32.34 o 
   5  -4   8     1123.30     1069.80     38.60 o 
   6  -4   8     1004.25      993.38     39.65 o 
   7  -4   8      882.98      819.72     48.48 o 
  -9  -3   8      165.80      151.86     31.98 o 
  -8  -3   8      519.05      592.71     40.25 o 
  -7  -3   8     1844.59     1796.26     57.58 o 
  -6  -3   8     2085.90     2059.26     57.15 o 
  -5  -3   8      504.56      537.73     32.41 o 
  -4  -3   8      539.33      497.65     19.68 o 
  -3  -3   8     1326.65     1340.86     27.23 o 
  -2  -3   8      615.96      609.41     24.62 o 
  -1  -3   8     4653.89     4397.06     41.54 o 
   0  -3   8     3049.74     3105.23     48.65 o 
   1  -3   8     2673.68     2783.04     38.45 o 
   2  -3   8     2228.73     2263.23     37.49 o 
   3  -3   8      209.36      193.13     17.12 o 
   4  -3   8     1266.22     1278.82     33.75 o 
   5  -3   8     1021.08      979.84     32.51 o 
   6  -3   8     1631.62     1638.93     48.80 o 
   7  -3   8      629.40      578.12     35.54 o 
 -10  -2   8      187.36      218.86     36.49 o 
  -9  -2   8      385.78      439.95     38.83 o 
  -8  -2   8      786.40      727.82     42.35 o 
  -7  -2   8     1840.73     1871.74     85.29 o 
  -6  -2   8     1002.46      967.99     40.94 o 
  -5  -2   8      899.00      832.70     36.61 o 
  -4  -2   8     1375.09     1362.85     26.94 o 
  -3  -2   8     1062.85     1095.67     30.51 o 
  -2  -2   8     4009.70     3820.27     50.53 o 
  -1  -2   8     2008.28     1970.07     30.54 o 
   0  -2   8     3418.57     3414.58     43.17 o 
   1  -2   8     2411.32     2448.13     42.40 o 
   2  -2   8      553.81      558.65     22.05 o 
   3  -2   8      571.98      570.43     24.03 o 
   4  -2   8     2417.19     2360.47     45.01 o 
   5  -2   8     1453.27     1393.95     49.21 o 
   6  -2   8      986.59     1036.27     48.50 o 
   7  -2   8      356.99      329.46     48.45 o 
 -10  -1   8      419.03      442.96     42.22 o 
  -9  -1   8      808.37      855.21     54.29 o 
  -8  -1   8      829.67      821.14     43.55 o 
  -7  -1   8      601.97      571.59     36.62 o 
  -6  -1   8     1408.35     1420.99     46.43 o 
  -5  -1   8      329.05      338.18     26.53 o 
  -4  -1   8     1219.37     1194.64     42.85 o 
  -3  -1   8     5135.71     4908.20     57.00 o 
  -2  -1   8     2596.76     2633.18     40.75 o 
  -1  -1   8     3439.12     3480.61     35.56 o 
   0  -1   8     1611.85     1584.79     25.67 o 
   1  -1   8      710.17      764.07     21.87 o 
   2  -1   8     1527.92     1556.28     30.16 o 
   3  -1   8     1128.53     1144.29     42.46 o 
   4  -1   8     3968.83     3980.99    141.67 o 
   5  -1   8     1445.59     1351.11     58.30 o 
   6  -1   8      639.11      689.11     43.67 o 
   7  -1   8      328.04      333.39     38.88 o 
 -10   0   8      557.51      582.85     44.24 o 
  -9   0   8      644.20      650.87     42.83 o 
  -8   0   8     1008.79      974.76     47.58 o 
  -7   0   8      414.73      441.05     33.10 o 
  -6   0   8      216.49      212.44     25.31 o 
  -5   0   8     2579.10     2437.62     53.01 o 
  -4   0   8      681.05      696.92     25.35 o 
  -3   0   8     1369.80     1439.58     31.76 o 
  -2   0   8     7568.04     6778.99    211.06 o 
  -1   0   8     1570.60     1604.04     23.21 o 
   0   0   8     2638.08     2641.08     38.59 o 
   1   0   8     1049.34     1081.76     22.46 o 
   2   0   8     2432.91     2312.88     46.20 o 
   3   0   8     4456.29     4467.51    122.28 o 
   4   0   8     1186.70     1181.78     49.75 o 
   5   0   8      886.67      917.05     45.73 o 
   6   0   8      660.29      644.55     43.86 o 
   7   0   8      366.98      385.63     41.24 o 
 -10   1   8      442.68      505.51     42.01 o 
  -9   1   8      267.42      239.77     33.17 o 
  -8   1   8      700.85      704.33     40.76 o 
  -7   1   8      688.64      661.37     35.80 o 
  -6   1   8      717.00      758.33     34.86 o 
  -5   1   8     2628.61     2637.69     53.23 o 
  -4   1   8     2344.22     2262.82     39.77 o 
  -3   1   8     1215.98     1096.49     41.51 o 
  -2   1   8     1414.65     1469.97     30.50 o 
  -1   1   8     2967.58     2996.71     38.41 o 
   0   1   8     2283.51     2241.44     46.55 o 
   1   1   8     3564.76     3367.70     75.69 o 
   2   1   8     2555.88     2557.57     76.29 o 
   3   1   8     2279.22     2233.62     58.41 o 
   4   1   8     1179.77     1139.47     47.59 o 
   5   1   8      263.84      253.46     32.95 o 
   6   1   8      566.16      539.68     42.94 o 
 -10   2   8      503.04      498.17     42.11 o 
  -9   2   8      414.33      435.42     37.58 o 
  -8   2   8      372.00      333.65     32.05 o 
  -7   2   8     1428.18     1446.78     48.13 o 
  -6   2   8      834.54      874.96     36.11 o 
  -5   2   8     3661.68     3533.54     50.72 o 
  -4   2   8     1469.95     1401.80     31.59 o 
  -3   2   8     1043.67     1092.52     26.17 o 
  -2   2   8     2032.63     2043.80     39.09 o 
  -1   2   8      783.69      736.42     22.20 o 
   0   2   8     4196.37     4192.10    123.72 o 
   1   2   8     2015.73     2085.44     37.53 o 
   2   2   8     1189.46     1184.78     43.79 o 
   3   2   8     2086.83     2128.71     91.67 o 
   4   2   8      568.49      533.78     39.02 o 
   5   2   8      880.29      871.95     48.97 o 
   6   2   8      925.17      967.82     54.55 o 
 -10   3   8      364.79      363.66    106.48 o 
  -9   3   8      648.89      709.33    119.02 o 
  -8   3   8     1012.07     1187.86     64.70 o 
  -7   3   8     1398.82     1428.85    153.43 o 
  -6   3   8     1343.54     1395.41     73.84 o 
  -5   3   8      752.45      740.84     26.19 o 
  -4   3   8      690.41      716.85     26.32 o 
  -3   3   8      843.12      815.08     33.08 o 
  -2   3   8     1133.77     1186.81     45.40 o 
  -1   3   8     4923.48     4905.11    136.08 o 
   0   3   8     2234.75     2109.88     53.90 o 
   1   3   8      989.72      981.92     40.01 o 
   2   3   8      920.20      944.11     42.07 o 
   3   3   8     1190.36     1127.01     48.56 o 
   4   3   8     1465.40     1518.77     58.18 o 
   5   3   8     1217.12     1148.65     55.71 o 
  -9   4   8      541.66      492.78    165.13 o 
  -8   4   8      865.65      729.51    136.16 o 
  -7   4   8     1984.48     1781.71    122.42 o 
  -6   4   8     1023.67      919.33     95.43 o 
  -5   4   8      892.41      890.94     46.08 o 
  -4   4   8       62.70       38.58     23.77 o 
  -3   4   8     1405.27     1357.18     32.54 o 
  -2   4   8     3672.92     3675.30    104.37 o 
  -1   4   8     1144.07     1125.04     38.98 o 
   0   4   8     2788.43     2696.42     94.81 o 
   1   4   8      710.36      722.60     38.10 o 
   2   4   8     1036.01     1059.28     46.83 o 
   3   4   8      988.84      962.68     47.07 o 
   4   4   8     1072.38     1051.12     52.66 o 
   5   4   8     1508.06     1597.36     65.86 o 
  -9   5   8      596.67      508.92     57.43 o 
  -8   5   8      728.03      649.35     71.89 o 
  -7   5   8      649.75      574.30     75.83 o 
  -6   5   8     1542.94     1498.95     67.24 o 
  -5   5   8      390.87      314.15     22.76 o 
  -4   5   8     1300.51     1366.56     44.66 o 
  -3   5   8     2509.00     2524.16     59.26 o 
  -2   5   8     1499.63     1479.91     78.16 o 
  -1   5   8      993.80     1010.88     54.15 o 
   0   5   8      615.24      685.86     39.55 o 
   1   5   8      440.20      436.66     30.28 o 
   2   5   8     1450.34     1397.50     54.56 o 
   3   5   8     1276.91     1330.63     56.14 o 
   4   5   8      513.91      548.14     44.73 o 
  -8   6   8      625.58      575.19     57.84 o 
  -7   6   8      688.12      664.15     56.68 o 
  -6   6   8      180.63      307.69    114.25 o 
  -5   6   8      945.65      979.11     38.21 o 
  -4   6   8     1244.90     1245.32     59.42 o 
  -3   6   8     1285.25     1285.75     70.25 o 
  -2   6   8     1542.91     1502.40     81.93 o 
  -1   6   8      177.68      166.37     36.37 o 
   0   6   8     1116.33     1169.98     50.42 o 
   1   6   8      698.25      688.69     43.70 o 
   2   6   8     1088.58     1078.64     45.61 o 
   3   6   8     1076.97     1128.52     55.30 o 
  -7   7   8      337.73      452.97     70.10 o 
  -6   7   8     1350.06     1582.02    115.52 o 
  -5   7   8      146.75      293.14    124.87 o 
  -4   7   8     1139.28     1136.92     60.15 o 
  -3   7   8      672.89      691.53     38.35 o 
  -2   7   8      498.66      447.71     35.47 o 
  -1   7   8     1248.42     1311.26     68.52 o 
   0   7   8      841.91      938.83     48.81 o 
   1   7   8     1389.14     1412.97     78.52 o 
   2   7   8      827.98      794.85     42.72 o 
  -6   8   8      791.39      826.61     60.44 o 
  -5   8   8      955.48     1001.17     49.59 o 
  -4   8   8      269.98      223.96     39.87 o 
  -3   8   8      763.42      752.14     56.29 o 
  -2   8   8      961.83      968.36     58.16 o 
  -1   8   8      632.87      643.46     44.44 o 
   0   8   8     1188.24     1307.59     92.23 o 
  -4 -10   9      787.21      804.08     61.12 o 
  -3 -10   9      582.93      615.80     72.83 o 
  -2 -10   9      204.77      191.48     33.60 o 
  -1 -10   9      548.34      561.84     39.08 o 
   0 -10   9      539.29      520.74     39.40 o 
   1 -10   9     1006.04     1024.04     50.08 o 
   2 -10   9     1034.39      996.15     88.39 o 
   3 -10   9      693.82      636.40     98.58 o 
  -5  -9   9      765.53      770.13     45.26 o 
  -4  -9   9      224.96      232.42     41.60 o 
  -3  -9   9      357.59      356.11     28.05 o 
  -2  -9   9      737.20      808.30     46.31 o 
  -1  -9   9      698.54      662.76     42.40 o 
   0  -9   9      983.38     1056.10     47.10 o 
   1  -9   9      686.84      732.00     43.42 o 
   2  -9   9     1083.92     1021.67     61.60 o 
   3  -9   9      557.07      581.41     52.92 o 
   4  -9   9      141.53      113.31     38.60 o 
  -6  -8   9      834.30      833.18     76.67 o 
  -5  -8   9      449.43      403.64     35.91 o 
  -4  -8   9      244.92      247.76     28.60 o 
  -3  -8   9      173.78      150.88     21.41 o 
  -2  -8   9      863.61      825.90     74.07 o 
  -1  -8   9     1654.49     1669.84     53.01 o 
   0  -8   9      970.57      926.92     43.34 o 
   1  -8   9     1075.31     1108.58     47.81 o 
   2  -8   9      500.63      477.76     45.85 o 
   3  -8   9      898.57      904.92     58.48 o 
   4  -8   9      674.51      674.51     55.51 o 
   5  -8   9      548.44      506.75     41.30 o 
  -7  -7   9      794.20      845.07     48.61 o 
  -6  -7   9      504.60      447.08     37.04 o 
  -5  -7   9      327.57      363.61     32.40 o 
  -4  -7   9      508.33      535.57     33.91 o 
  -3  -7   9      773.91      751.77     26.56 o 
  -2  -7   9     1974.43     1985.06     51.94 o 
  -1  -7   9     1219.37     1200.25     43.88 o 
   0  -7   9      993.13      980.66     41.65 o 
   1  -7   9      608.34      647.99     29.68 o 
   2  -7   9      808.93      799.89     39.01 o 
   3  -7   9     1188.61     1237.77     35.14 o 
   4  -7   9     1533.08     1615.11     77.32 o 
   5  -7   9     1134.04     1193.40     45.96 o 
  -8  -6   9      504.66      548.71     44.27 o 
  -7  -6   9      424.88      388.87     37.33 o 
  -6  -6   9      624.90      668.10     40.15 o 
  -5  -6   9      386.42      387.53     31.66 o 
  -4  -6   9     1322.54     1312.46     37.15 o 
  -3  -6   9     1790.25     1739.91     43.58 o 
  -2  -6   9     2935.07     2932.24    105.60 o 
  -1  -6   9     1626.74     1639.55     47.16 o 
   0  -6   9      202.84      200.73     19.96 o 
   1  -6   9      759.65      729.01     27.00 o 
   2  -6   9      732.24      719.41     29.23 o 
   3  -6   9     1660.68     1676.33     43.30 o 
   4  -6   9     2329.79     2329.05     63.79 o 
   5  -6   9      556.74      573.97     40.48 o 
   6  -6   9      576.77      534.93     42.38 o 
  -8  -5   9      535.92      500.64     51.91 o 
  -7  -5   9      438.65      569.21     63.22 o 
  -6  -5   9      520.54      495.65     46.12 o 
  -5  -5   9     1447.28     1453.14     63.05 o 
  -4  -5   9     1507.13     1516.91     45.18 o 
  -3  -5   9     1706.70     1754.87     39.21 o 
  -2  -5   9     2353.32     2305.48     59.28 o 
  -1  -5   9      549.43      554.22     29.58 o 
   0  -5   9     1239.79     1310.94     29.90 o 
   1  -5   9     1286.88     1364.22     27.33 o 
   2  -5   9     1754.59     1789.84     41.41 o 
   3  -5   9     2162.25     2135.66     50.81 o 
   4  -5   9     1299.13     1246.05     61.46 o 
   5  -5   9      612.28      600.62     32.39 o 
   6  -5   9      453.47      475.01     40.52 o 
  -9  -4   9      187.83      211.65     44.60 o 
  -8  -4   9      408.99      447.57     49.21 o 
  -7  -4   9      908.87      813.50     55.21 o 
  -6  -4   9      910.94      973.72     54.63 o 
  -5  -4   9     1299.75     1267.38     57.01 o 
  -4  -4   9     3316.69     3278.58     81.60 o 
  -3  -4   9      795.40      858.26     27.72 o 
  -2  -4   9      772.52      768.30     27.37 o 
  -1  -4   9     1605.71     1590.75     38.74 o 
   0  -4   9     1270.82     1281.05     30.02 o 
   1  -4   9     4646.18     4636.30     64.26 o 
   2  -4   9     2190.07     2212.31     52.13 o 
   3  -4   9     1854.23     1763.46     43.69 o 
   4  -4   9      763.04      741.57     33.58 o 
   5  -4   9      686.17      666.18     34.28 o 
   6  -4   9      809.34      784.41     38.50 o 
  -9  -3   9      211.27      235.14     35.23 o 
  -8  -3   9      554.06      550.78     41.28 o 
  -7  -3   9     1087.92     1151.02     49.65 o 
  -6  -3   9     1313.14     1241.23     48.18 o 
  -5  -3   9     1963.14     2057.22     55.09 o 
  -4  -3   9     1246.20     1185.11     29.54 o 
  -3  -3   9     1672.50     1669.64     45.80 o 
  -2  -3   9     1233.46     1233.23     34.07 o 
  -1  -3   9     1551.39     1656.07     38.09 o 
   0  -3   9     4039.04     3948.70     41.54 o 
   1  -3   9     2272.15     2218.53     37.10 o 
   2  -3   9      840.34      851.85     26.92 o 
   3  -3   9     1584.77     1559.99     36.30 o 
   4  -3   9      896.89      839.55     30.56 o 
   5  -3   9     1125.35     1108.96     41.07 o 
   6  -3   9      800.18      711.16     37.89 o 
  -9  -2   9      489.11      535.94     42.59 o 
  -8  -2   9     1078.59     1155.05     51.05 o 
  -7  -2   9     1642.74     1690.96     55.76 o 
  -6  -2   9     1472.13     1478.55     49.58 o 
  -5  -2   9      362.18      372.82     28.64 o 
  -4  -2   9     1260.20     1258.49     41.31 o 
  -3  -2   9     1087.87     1101.39     32.19 o 
  -2  -2   9     1572.79     1602.10     35.53 o 
  -1  -2   9     4898.11     4689.24     72.04 o 
   0  -2   9     1810.93     1854.51     28.90 o 
   1  -2   9     1330.67     1328.21     28.65 o 
   2  -2   9      122.69      128.13     16.65 o 
   3  -2   9     1719.36     1638.69     38.14 o 
   4  -2   9     2148.24     2120.55     61.16 o 
   5  -2   9     1142.18     1125.39     41.55 o 
   6  -2   9      950.07      946.07     77.91 o 
 -10  -1   9      308.97      276.23     38.06 o 
  -9  -1   9      606.23      580.43     43.16 o 
  -8  -1   9     1480.97     1508.39     55.57 o 
  -7  -1   9     1098.80     1110.11     47.14 o 
  -6  -1   9     1474.90     1375.97     47.20 o 
  -5  -1   9      582.10      629.56     32.74 o 
  -4  -1   9       41.41       46.68     16.04 o 
  -3  -1   9     3729.97     3607.75     52.08 o 
  -2  -1   9     1838.17     1769.45     36.07 o 
  -1  -1   9     1455.77     1499.60     22.77 o 
   0  -1   9     2391.85     2420.79     36.04 o 
   1  -1   9      319.74      334.57     17.58 o 
   2  -1   9     1710.51     1686.60     40.74 o 
   3  -1   9     1978.15     1981.31     76.20 o 
   4  -1   9     1614.05     1592.02     54.41 o 
   5  -1   9     1662.49     1578.02     51.34 o 
   6  -1   9      569.88      552.21     43.09 o 
 -10   0   9      452.04      399.47     40.42 o 
  -9   0   9      779.60      791.06     47.26 o 
  -8   0   9      964.96      974.41     46.78 o 
  -7   0   9      282.03      256.18     29.13 o 
  -6   0   9      919.87      937.52     38.99 o 
  -5   0   9     1664.01     1627.05     45.66 o 
  -4   0   9     1402.25     1362.89     34.41 o 
  -3   0   9     1770.72     1861.04     37.36 o 
  -2   0   9     3547.98     3315.47    130.10 o 
  -1   0   9      672.80      690.47     17.51 o 
   0   0   9      113.52      115.21     11.93 o 
   1   0   9     1709.89     1679.35     39.40 o 
   2   0   9     2195.09     2192.52     53.79 o 
   3   0   9     2250.79     2165.46     82.32 o 
   4   0   9     1268.55     1247.21     50.04 o 
   5   0   9      497.97      481.59     39.03 o 
   6   0   9      784.31      752.90     48.71 o 
 -10   1   9      598.11      656.62     47.85 o 
  -9   1   9      474.68      450.76     38.90 o 
  -8   1   9      748.07      703.87     40.90 o 
  -7   1   9      374.55      390.69     31.31 o 
  -6   1   9      771.18      750.57     35.29 o 
  -5   1   9     2033.12     2037.75     42.23 o 
  -4   1   9     1915.83     1924.45     38.72 o 
  -3   1   9     3448.80     3480.64     88.40 o 
  -2   1   9      891.16      860.33     19.19 o 
  -1   1   9      886.14      898.30     22.54 o 
   0   1   9     1157.92     1124.41     24.03 o 
   1   1   9      324.54      305.75     22.57 o 
   2   1   9     2798.52     2732.99     73.95 o 
   3   1   9     1268.18     1284.85     48.93 o 
   4   1   9      915.48      913.14     55.34 o 
   5   1   9      490.15      469.13     40.62 o 
 -10   2   9      303.79      378.06     56.50 o 
  -9   2   9      333.65      377.53     95.77 o 
  -8   2   9      444.28      481.46     50.72 o 
  -7   2   9      936.04      942.95     40.96 o 
  -6   2   9     2080.30     2104.57     51.38 o 
  -5   2   9     1071.99     1088.41     31.38 o 
  -4   2   9     1536.93     1492.40     33.04 o 
  -3   2   9      359.20      383.72     19.07 o 
  -2   2   9     1378.38     1402.63     29.02 o 
  -1   2   9     2299.89     2307.52     63.30 o 
   0   2   9      764.27      694.53     25.44 o 
   1   2   9     1659.69     1662.32     42.99 o 
   2   2   9     2025.85     1958.89     77.93 o 
   3   2   9      872.71      826.46     42.90 o 
   4   2   9      860.22      845.13     46.65 o 
   5   2   9      654.36      682.62     46.72 o 
  -9   3   9       87.31      141.61     52.95 o 
  -8   3   9      582.13      652.30    136.95 o 
  -7   3   9      895.66     1021.70    162.93 o 
  -6   3   9     1794.81     1891.36    146.33 o 
  -5   3   9     1427.40     1379.80     45.24 o 
  -4   3   9      412.39      401.43     28.58 o 
  -3   3   9     1923.56     1932.49     56.80 o 
  -2   3   9      643.84      681.15     35.19 o 
  -1   3   9     2394.36     2244.82     44.07 o 
   0   3   9     2164.67     2154.69     69.91 o 
   1   3   9      876.96      848.05     39.93 o 
   2   3   9     1993.85     1971.65     59.66 o 
   3   3   9      711.17      603.44     41.27 o 
   4   3   9     1099.64     1158.58     54.89 o 
   5   3   9      576.97      560.12     46.03 o 
  -9   4   9      423.59      447.18    210.79 o 
  -8   4   9      447.76      353.15    141.54 o 
  -7   4   9     1212.97     1069.56     62.83 o 
  -6   4   9      741.92      716.87     39.65 o 
  -5   4   9      273.92      264.29     40.16 o 
  -4   4   9     1913.10     1778.24     38.91 o 
  -3   4   9     2350.84     2169.43     44.04 o 
  -2   4   9     1836.20     1782.20     60.63 o 
  -1   4   9     1757.72     1763.77     64.49 o 
   0   4   9      983.06      947.10     36.41 o 
   1   4   9     1158.21     1105.73     47.22 o 
   2   4   9      770.05      719.73     42.73 o 
   3   4   9      644.27      642.69     49.81 o 
   4   4   9      858.09      863.92     51.53 o 
  -8   5   9     1241.16     1118.49    111.61 o 
  -7   5   9      685.89      684.42     77.79 o 
  -6   5   9      272.46      214.06     97.38 o 
  -5   5   9      873.89      794.04     34.31 o 
  -4   5   9      536.12      521.30     25.60 o 
  -3   5   9     2517.44     2498.41     86.20 o 
  -2   5   9     1069.36      973.34     36.35 o 
  -1   5   9     1402.83     1309.22     40.99 o 
   0   5   9      923.77      921.98     46.85 o 
   1   5   9      518.31      499.47     38.21 o 
   2   5   9     1055.03     1087.66     52.04 o 
   3   5   9      700.66      635.27     46.10 o 
  -8   6   9      278.84      319.34     52.96 o 
  -7   6   9      889.27      995.44    148.82 o 
  -6   6   9      312.20      320.82     36.41 o 
  -5   6   9      668.01      776.44     81.53 o 
  -4   6   9     1718.44     1780.27     71.97 o 
  -3   6   9      489.28      431.25     28.55 o 
  -2   6   9     1248.42     1077.53     39.99 o 
  -1   6   9      791.58      825.24     44.15 o 
   0   6   9      703.25      673.57     43.74 o 
   1   6   9     1181.37     1189.03     51.78 o 
   2   6   9      636.87      608.85     46.04 o 
  -6   7   9      572.56      722.04     48.37 o 
  -5   7   9      817.09      959.75    127.12 o 
  -4   7   9      863.12      816.24     44.62 o 
  -3   7   9     1747.98     1764.18     55.29 o 
  -2   7   9      444.81      444.35     37.51 o 
  -1   7   9      656.41      614.64     36.15 o 
   0   7   9      978.35      993.80     52.97 o 
  -4   8   9      773.21      722.95     46.06 o 
  -3   8   9      266.08      277.79     44.80 o 
  -2   8   9     1495.44     1530.29     78.48 o 
  -3 -10  10     1013.98     1178.44     70.91 o 
  -2 -10  10      414.14      394.02     36.28 o 
  -1 -10  10      338.11      312.71     35.30 o 
   0 -10  10      590.40      670.21     43.76 o 
   1 -10  10      535.05      488.43     40.81 o 
  -5  -9  10      789.97      810.38     61.09 o 
  -4  -9  10      590.74      646.52     55.74 o 
  -3  -9  10      565.80      599.46     52.69 o 
  -2  -9  10      675.51      780.98     72.45 o 
  -1  -9  10      269.83      275.71     32.06 o 
   0  -9  10      834.86      847.17     45.27 o 
   1  -9  10     1495.17     1558.54     68.82 o 
   2  -9  10      927.04      925.89     76.71 o 
   3  -9  10      591.76      543.32     53.55 o 
  -6  -8  10      666.59      609.23     55.33 o 
  -5  -8  10      680.82      764.48     57.82 o 
  -4  -8  10      370.08      374.43     65.92 o 
  -3  -8  10      644.70      618.19     38.91 o 
  -2  -8  10      958.13      957.03     42.59 o 
  -1  -8  10     1295.43     1307.74     74.67 o 
   0  -8  10     1384.78     1371.04     52.18 o 
   1  -8  10      887.29      802.61     43.96 o 
   2  -8  10      694.56      636.19     52.46 o 
   3  -8  10      494.89      502.77     50.26 o 
   4  -8  10      521.00      534.59     53.46 o 
  -7  -7  10      810.72      763.37     47.45 o 
  -6  -7  10      442.67      446.81     37.66 o 
  -5  -7  10      261.70      272.75     31.30 o 
  -4  -7  10      381.53      446.00     45.52 o 
  -3  -7  10     1056.09     1035.90     36.73 o 
  -2  -7  10     2288.45     2282.11     93.26 o 
  -1  -7  10     1641.61     1581.97     50.73 o 
   0  -7  10     1283.66     1257.63     47.94 o 
   1  -7  10      806.99      839.57     42.42 o 
   2  -7  10      175.80      151.11     25.61 o 
   3  -7  10      807.06      809.23     36.04 o 
   4  -7  10      729.20      771.12     52.13 o 
   5  -7  10      963.14      957.51     44.35 o 
  -7  -6  10      540.44      532.86     52.26 o 
  -6  -6  10      353.49      343.42     44.41 o 
  -5  -6  10      336.38      426.77     89.44 o 
  -4  -6  10      361.39      343.38     29.11 o 
  -3  -6  10     2436.56     2479.99     49.96 o 
  -2  -6  10     1560.50     1488.96     46.42 o 
  -1  -6  10      891.88      931.70     32.77 o 
   0  -6  10      826.73      822.13     32.39 o 
   1  -6  10      351.36      344.26     22.48 o 
   2  -6  10     1153.47     1182.34     37.21 o 
   3  -6  10     1312.81     1334.09     41.53 o 
   4  -6  10      936.59      885.30     37.30 o 
   5  -6  10      742.44      759.12     46.25 o 
  -8  -5  10      443.67      458.11     50.98 o 
  -7  -5  10      254.07      296.32     43.66 o 
  -6  -5  10      123.23      114.12     34.57 o 
  -5  -5  10     1140.12     1174.11     59.71 o 
  -4  -5  10     1652.05     1712.95     49.93 o 
  -3  -5  10     1096.77     1103.73     33.94 o 
  -2  -5  10     1957.93     1941.93     65.85 o 
  -1  -5  10      227.08      226.48     21.17 o 
   0  -5  10      484.32      486.83     22.11 o 
   1  -5  10     1149.14     1153.94     31.58 o 
   2  -5  10     1686.84     1711.37     58.70 o 
   3  -5  10     2158.87     2206.30     50.70 o 
   4  -5  10      900.86      871.12     37.31 o 
   5  -5  10      748.07      689.08     36.12 o 
  -8  -4  10      293.58      353.78     48.24 o 
  -7  -4  10      226.75      183.20     39.28 o 
  -6  -4  10      494.95      544.67     46.95 o 
  -5  -4  10     1274.83     1333.76     63.70 o 
  -4  -4  10     2139.29     2066.81    135.18 o 
  -3  -4  10     1571.55     1639.03     38.00 o 
  -2  -4  10      538.44      568.64     31.78 o 
  -1  -4  10     1206.18     1209.16     37.07 o 
   0  -4  10     1557.53     1607.15     35.47 o 
   1  -4  10      718.85      721.38     24.60 o 
   2  -4  10     2239.50     2232.97     51.55 o 
   3  -4  10     1026.99     1015.92     36.82 o 
   4  -4  10      757.25      745.90     35.17 o 
   5  -4  10      568.76      554.93     34.07 o 
  -9  -3  10      322.92      359.83     50.90 o 
  -8  -3  10      293.60      276.70     35.44 o 
  -7  -3  10      822.61      860.63     45.31 o 
  -6  -3  10     1384.27     1456.66     52.17 o 
  -5  -3  10     1408.30     1372.98     48.59 o 
  -4  -3  10     1482.73     1571.43     48.45 o 
  -3  -3  10      293.22      312.84     29.33 o 
  -2  -3  10     1633.67     1586.06     46.30 o 
  -1  -3  10     1627.15     1662.08     35.52 o 
   0  -3  10     2520.78     2599.39     48.73 o 
   1  -3  10     1120.32     1151.47     26.98 o 
   2  -3  10      933.43      932.94     29.58 o 
   3  -3  10     1368.11     1364.45     36.34 o 
   4  -3  10      381.29      354.76     27.81 o 
   5  -3  10      517.02      514.36     33.43 o 
  -9  -2  10      307.65      271.86     36.91 o 
  -8  -2  10      754.53      896.61     47.89 o 
  -7  -2  10      939.68      871.01     43.73 o 
  -6  -2  10     1774.03     1712.53     54.21 o 
  -5  -2  10      647.91      605.04     34.19 o 
  -4  -2  10     1343.05     1260.98     42.47 o 
  -3  -2  10     1411.03     1425.02     37.11 o 
  -2  -2  10      501.99      545.01     24.98 o 
  -1  -2  10     3933.87     3983.08     62.60 o 
   0  -2  10     1843.82     1844.43     42.58 o 
   1  -2  10      687.09      713.17     24.05 o 
   2  -2  10     2028.25     2048.52     53.26 o 
   3  -2  10      976.00      967.18     36.20 o 
   4  -2  10      886.53      821.07     36.17 o 
   5  -2  10      949.97      924.16     64.00 o 
  -9  -1  10      516.67      559.54     43.54 o 
  -8  -1  10      703.66      690.88     42.75 o 
  -7  -1  10      885.27      890.33     43.68 o 
  -6  -1  10      718.49      695.99     37.22 o 
  -5  -1  10      407.36      398.43     31.66 o 
  -4  -1  10     1075.48     1085.75     34.06 o 
  -3  -1  10     3927.33     3979.30     72.81 o 
  -2  -1  10     4528.32     4522.51     90.23 o 
  -1  -1  10      776.15      781.62     24.15 o 
   0  -1  10     1941.58     2033.30     41.95 o 
   1  -1  10     1867.67     1859.27     41.95 o 
   2  -1  10      538.94      503.64     27.23 o 
   3  -1  10     1693.20     1660.32     56.97 o 
   4  -1  10      947.50      916.09     38.83 o 
   5  -1  10     1247.88     1226.62     65.41 o 
  -9   0  10      734.17      724.60     46.02 o 
  -8   0  10      732.60      762.11     43.64 o 
  -7   0  10      502.36      493.18     35.33 o 
  -6   0  10      661.57      644.35     35.27 o 
  -5   0  10      566.15      581.83     32.08 o 
  -4   0  10     1572.33     1565.94     45.45 o 
  -3   0  10     3325.58     3306.36     69.31 o 
  -2   0  10     3110.17     3150.95     49.17 o 
  -1   0  10     3271.75     3313.87     82.11 o 
   0   0  10      362.62      386.00     23.33 o 
   1   0  10     1781.46     1752.63     42.61 o 
   2   0  10     1306.43     1299.60     40.53 o 
   3   0  10      942.86      895.73     37.69 o 
   4   0  10     1071.21     1004.96     42.12 o 
   5   0  10      848.64      838.44     41.82 o 
  -9   1  10      572.41      574.35     56.71 o 
  -8   1  10      309.81      263.27     32.16 o 
  -7   1  10      882.72      927.47     41.94 o 
  -6   1  10      568.33      578.81     33.79 o 
  -5   1  10     1316.37     1318.89     36.36 o 
  -4   1  10     2314.78     2218.83     43.12 o 
  -3   1  10      986.76     1030.00     30.18 o 
  -2   1  10     2162.95     2030.40     42.18 o 
  -1   1  10      920.49      862.04     27.99 o 
   0   1  10      677.74      702.73     31.74 o 
   1   1  10     2430.73     2381.78     61.94 o 
   2   1  10     1516.05     1440.35     60.30 o 
   3   1  10     1460.11     1442.38     47.04 o 
   4   1  10      928.46      881.79     48.02 o 
   5   1  10      609.07      663.21     48.07 o 
  -9   2  10      338.05      395.23     69.83 o 
  -8   2  10      318.17      424.26     48.78 o 
  -7   2  10      303.16      296.93     42.13 o 
  -6   2  10     1194.13     1185.14     59.49 o 
  -5   2  10      703.69      701.40     36.42 o 
  -4   2  10     1821.45     1792.00     50.24 o 
  -3   2  10     1792.79     1732.66     42.09 o 
  -2   2  10      756.48      762.75     31.42 o 
  -1   2  10     1346.19     1321.62     35.43 o 
   0   2  10      381.24      378.51     28.32 o 
   1   2  10     2721.46     2636.73     62.90 o 
   2   2  10     2226.96     2216.36     86.88 o 
   3   2  10      850.74      789.09     44.23 o 
   4   2  10      867.69      837.35     49.16 o 
  -9   3  10      302.26      376.82    129.87 o 
  -8   3  10      508.82      565.68     55.05 o 
  -7   3  10     1024.26     1163.43    100.09 o 
  -6   3  10      322.67      357.05     51.39 o 
  -5   3  10      675.12      710.53     42.56 o 
  -4   3  10     1519.16     1474.42     63.41 o 
  -3   3  10      744.38      807.41     32.03 o 
  -2   3  10     1524.09     1598.72     73.54 o 
  -1   3  10     1040.78      989.70     32.70 o 
   0   3  10     1765.55     1663.97     55.82 o 
   1   3  10     1294.72     1230.91     42.58 o 
   2   3  10      926.75      941.80     46.88 o 
   3   3  10      738.01      737.27     45.59 o 
   4   3  10      430.29      444.69     42.55 o 
  -8   4  10      985.71      901.36    360.30 o 
  -7   4  10      499.79      415.29     95.63 o 
  -6   4  10     1195.01     1137.55     46.68 o 
  -5   4  10      421.55      352.36     84.34 o 
  -4   4  10      815.74      822.76     34.21 o 
  -3   4  10      701.56      633.07     32.29 o 
  -2   4  10      535.40      522.76     33.31 o 
  -1   4  10     1644.46     1661.71     43.22 o 
   0   4  10     1028.74     1019.10     39.44 o 
   1   4  10     1089.55     1041.63     47.73 o 
   2   4  10      523.03      521.79     40.39 o 
   3   4  10      382.10      421.15     40.95 o 
  -8   5  10      557.23      406.94    132.19 o 
  -7   5  10      452.13      450.29     62.32 o 
  -6   5  10      235.31      186.15     54.84 o 
  -5   5  10     1167.46     1119.40     41.02 o 
  -4   5  10      521.37      499.30     26.79 o 
  -3   5  10      569.41      526.52     30.55 o 
  -2   5  10     1652.53     1665.69     54.87 o 
  -1   5  10      551.36      534.98     47.54 o 
   0   5  10     1061.73     1037.88     45.92 o 
   1   5  10      638.02      667.27     43.29 o 
   2   5  10      424.43      427.24     41.00 o 
  -7   6  10      104.98      117.17     34.34 o 
  -6   6  10      427.88      504.94     75.73 o 
  -5   6  10      305.30      367.57     80.70 o 
  -4   6  10     1141.25     1138.65     48.64 o 
  -3   6  10     1400.12     1409.43     45.64 o 
  -2   6  10      661.66      542.88     32.92 o 
  -1   6  10     1638.15     1557.75     59.39 o 
   0   6  10      339.21      352.93     32.29 o 
  -5   7  10     1249.04     1276.03    124.67 o 
  -4   7  10      499.53      531.57     51.84 o 
  -3   7  10     1263.21     1135.09     44.47 o 
  -2   7  10      702.19      679.28     44.95 o 
  -4  -9  11      598.10      579.13     55.90 o 
  -3  -9  11      522.53      611.10     54.97 o 
  -2  -9  11      232.30      268.97     54.36 o 
  -1  -9  11      376.73      395.93     36.31 o 
   0  -9  11      718.42      707.81     44.85 o 
   1  -9  11     1281.73     1356.15     57.81 o 
   2  -9  11      978.42      985.10    109.17 o 
  -5  -8  11      566.98      638.07     60.78 o 
  -4  -8  11      348.76      398.98     48.70 o 
  -3  -8  11      336.50      312.40     33.68 o 
  -2  -8  11      480.17      502.73     31.72 o 
  -1  -8  11      843.73      809.38     43.51 o 
   0  -8  11     1732.34     1840.13     71.46 o 
   1  -8  11     1000.68     1010.91     55.34 o 
   2  -8  11      817.79      786.35     57.44 o 
   3  -8  11      421.38      350.15     47.37 o 
  -6  -7  11      610.00      720.64     90.68 o 
  -5  -7  11      294.47      291.36     44.18 o 
  -4  -7  11      551.61      563.04     51.54 o 
  -3  -7  11      875.55      915.79     44.42 o 
  -2  -7  11      512.22      535.98     30.94 o 
  -1  -7  11     1500.87     1526.76     52.18 o 
   0  -7  11     1026.34      963.24     45.15 o 
   1  -7  11      725.29      714.14     42.28 o 
   2  -7  11      832.57      837.14     56.73 o 
   3  -7  11      457.27      437.26     36.41 o 
   4  -7  11      857.56      841.59     63.12 o 
  -7  -6  11      536.86      564.97     55.37 o 
  -6  -6  11      264.54      266.02     42.91 o 
  -5  -6  11      444.71      439.64     64.11 o 
  -4  -6  11      513.08      544.47     35.32 o 
  -3  -6  11     1946.73     1862.55     56.93 o 
  -2  -6  11     1746.83     1842.86     72.61 o 
  -1  -6  11      684.02      712.68     33.21 o 
   0  -6  11     1002.94     1023.78     37.21 o 
   1  -6  11      556.78      547.15     42.21 o 
   2  -6  11      932.44      868.86     42.25 o 
   3  -6  11      998.77     1025.98     48.40 o 
   4  -6  11     1084.91     1143.84     59.71 o 
  -8  -5  11      374.39      397.18     50.88 o 
  -7  -5  11      262.32      268.63     45.61 o 
  -6  -5  11      323.75      381.63     45.39 o 
  -5  -5  11      708.20      666.74     50.36 o 
  -4  -5  11     1283.50     1284.58     75.42 o 
  -3  -5  11     1415.69     1440.04     49.53 o 
  -2  -5  11     1678.36     1678.68     43.60 o 
  -1  -5  11     1975.51     1958.00     41.40 o 
   0  -5  11      322.97      331.55     22.67 o 
   1  -5  11     1410.39     1472.47     50.59 o 
   2  -5  11     1448.03     1448.60     81.19 o 
   3  -5  11      930.00      870.46     44.98 o 
   4  -5  11     1171.71     1142.46     43.44 o 
  -8  -4  11      184.00      140.21     40.33 o 
  -7  -4  11      367.13      440.37     48.33 o 
  -6  -4  11      588.80      560.87     48.87 o 
  -5  -4  11     1628.92     1707.18     69.49 o 
  -4  -4  11     1370.01     1418.87     61.59 o 
  -3  -4  11     1257.42     1236.77     41.07 o 
  -2  -4  11      798.53      806.02     33.13 o 
  -1  -4  11      875.61      867.50     29.31 o 
   0  -4  11     1164.27     1149.00     30.11 o 
   1  -4  11     1120.14     1120.70     32.99 o 
   2  -4  11     2483.36     2510.50    119.46 o 
   3  -4  11     1330.35     1258.90     42.27 o 
   4  -4  11      339.30      320.11     28.83 o 
  -8  -3  11      177.73      189.86     33.90 o 
  -7  -3  11      450.22      448.41     38.27 o 
  -6  -3  11     1070.99     1134.81     48.80 o 
  -5  -3  11     1156.13     1129.99     46.07 o 
  -4  -3  11     1459.13     1444.41     48.63 o 
  -3  -3  11      515.57      563.41     33.60 o 
  -2  -3  11      764.77      774.09     35.85 o 
  -1  -3  11     1315.04     1256.02     36.71 o 
   0  -3  11      281.59      303.00     23.25 o 
   1  -3  11     2361.94     2412.17     57.76 o 
   2  -3  11     2719.02     2795.99     96.46 o 
   3  -3  11      750.20      722.49     38.38 o 
   4  -3  11      531.53      532.53     37.56 o 
   5  -3  11      326.61      294.74     35.08 o 
  -9  -2  11      315.10      296.62     38.58 o 
  -8  -2  11      617.37      698.27     59.06 o 
  -7  -2  11      736.38      773.06     44.55 o 
  -6  -2  11      481.35      430.91     34.80 o 
  -5  -2  11      728.23      735.10     37.86 o 
  -4  -2  11      430.27      436.92     29.87 o 
  -3  -2  11      966.83      950.84     33.57 o 
  -2  -2  11      731.27      760.03     29.47 o 
  -1  -2  11     1176.37     1212.55     35.82 o 
   0  -2  11     3465.17     3565.16     87.14 o 
   1  -2  11      729.45      696.96     37.90 o 
   2  -2  11     1490.45     1519.41     52.72 o 
   3  -2  11      863.09      854.91     39.87 o 
   4  -2  11      505.08      453.07     31.55 o 
  -9  -1  11      352.96      320.52     38.79 o 
  -8  -1  11      746.61      754.31     45.47 o 
  -7  -1  11     1170.75     1175.26     49.41 o 
  -6  -1  11      642.28      675.22     38.02 o 
  -5  -1  11      273.01      262.71     27.44 o 
  -4  -1  11      674.66      687.34     30.11 o 
  -3  -1  11      626.69      655.39     28.26 o 
  -2  -1  11     1480.64     1512.16     40.21 o 
  -1  -1  11      875.42      862.22     29.82 o 
   0  -1  11     2249.30     2153.95     71.34 o 
   1  -1  11     1980.18     2067.98     90.02 o 
   2  -1  11      262.92      239.29     34.15 o 
   3  -1  11      710.81      646.31     34.10 o 
   4  -1  11     1138.85     1127.51     43.93 o 
  -9   0  11      482.16      460.38     41.14 o 
  -8   0  11      726.54      681.81     42.82 o 
  -7   0  11      769.65      720.45     40.69 o 
  -6   0  11      287.59      253.09     27.71 o 
  -5   0  11     1232.80     1229.74     39.08 o 
  -4   0  11      757.79      813.36     33.81 o 
  -3   0  11     1039.33     1031.35     32.27 o 
  -2   0  11     1928.47     1933.27     37.47 o 
  -1   0  11      274.03      299.00     20.69 o 
   0   0  11      930.29     1009.51     54.60 o 
   1   0  11      842.88      826.72     43.06 o 
   2   0  11     1040.99     1070.38     69.05 o 
   3   0  11     1104.59     1090.29     64.13 o 
   4   0  11     1239.34     1160.92     46.15 o 
  -9   1  11      713.51      828.04     87.73 o 
  -8   1  11      515.42      505.88     51.78 o 
  -7   1  11      479.89      429.49     46.64 o 
  -6   1  11      312.13      261.66     38.80 o 
  -5   1  11      376.51      369.92     31.16 o 
  -4   1  11     2219.79     2215.04     57.05 o 
  -3   1  11     1434.53     1403.64     39.85 o 
  -2   1  11     1485.78     1436.50     38.47 o 
  -1   1  11      417.38      442.90     41.37 o 
   0   1  11      542.61      534.60     44.16 o 
   1   1  11     1825.42     1838.17     65.34 o 
   2   1  11      883.36      867.09     46.76 o 
   3   1  11     1738.78     1760.94     76.27 o 
   4   1  11      924.66      921.74     43.93 o 
  -8   2  11      647.45      732.46     58.37 o 
  -7   2  11      572.67      661.66     88.63 o 
  -6   2  11      381.96      357.96     42.73 o 
  -5   2  11     1725.85     1727.24     77.11 o 
  -4   2  11     1022.01     1054.26     42.25 o 
  -3   2  11     1552.69     1568.83     42.42 o 
  -2   2  11      790.08      785.82     37.44 o 
  -1   2  11      602.93      613.39     46.86 o 
   0   2  11     1679.18     1699.92     58.41 o 
   1   2  11     1447.21     1433.01     57.18 o 
   2   2  11     1578.04     1561.11     97.63 o 
   3   2  11      927.71      871.88     42.01 o 
  -8   3  11      200.84      285.41     48.36 o 
  -7   3  11      744.50      863.92     76.27 o 
  -6   3  11     1233.25     1342.74     88.60 o 
  -5   3  11     1470.09     1429.45     64.31 o 
  -4   3  11     1975.49     1895.34     61.93 o 
  -3   3  11      357.95      321.31     34.00 o 
  -2   3  11      576.98      611.06     35.73 o 
  -1   3  11     1069.11      986.78     71.87 o 
   0   3  11     1179.65     1141.34     51.21 o 
   1   3  11     1600.43     1611.67     61.16 o 
   2   3  11      657.92      624.60     70.67 o 
  -7   4  11      364.88      270.14    177.11 o 
  -6   4  11      979.51      852.62     67.53 o 
  -5   4  11     1252.67     1157.05     47.67 o 
  -4   4  11      242.80      185.76     33.78 o 
  -3   4  11     1262.64     1259.91     48.97 o 
  -2   4  11      770.15      740.01     39.72 o 
  -1   4  11      825.72      741.30     53.61 o 
   0   4  11     1709.55     1752.06     63.42 o 
   1   4  11      558.36      549.87     53.23 o 
  -6   5  11      661.92      588.73     65.58 o 
  -5   5  11      180.43      136.98     25.37 o 
  -4   5  11      897.54      829.88     56.01 o 
  -3   5  11      405.12      410.13     34.85 o 
  -2   5  11     1634.39     1572.42     93.04 o 
  -1   5  11     1313.82     1346.80    134.24 o 
   0   5  11      479.59      432.68     40.17 o 
  -5   6  11      684.62      746.09     64.77 o 
  -4   6  11      427.96      392.69     36.44 o 
  -3   6  11     1171.88     1109.60     43.61 o 
  -2   6  11      567.08      599.63     52.80 o 
  -4  -8  12      776.06      804.18     60.83 o 
  -3  -8  12      253.23      233.77     32.98 o 
  -2  -8  12      331.89      312.59     35.82 o 
  -1  -8  12      711.78      756.75     44.02 o 
   0  -8  12      541.20      498.82     39.68 o 
   1  -8  12     1051.38     1127.85     66.15 o 
  -5  -7  12      486.59      584.88     54.86 o 
  -4  -7  12      367.89      322.41     45.20 o 
  -3  -7  12      458.77      437.86     37.04 o 
  -2  -7  12      400.33      421.15     37.16 o 
  -1  -7  12     1160.68     1150.12     43.23 o 
   0  -7  12     1259.81     1247.44     52.71 o 
   1  -7  12      552.87      554.62     49.42 o 
   2  -7  12      459.58      453.61     38.21 o 
  -6  -6  12      328.47      359.86     49.03 o 
  -5  -6  12      237.32      194.66     39.99 o 
  -4  -6  12      432.21      510.94     48.04 o 
  -3  -6  12      476.35      463.90     36.37 o 
  -2  -6  12     1425.87     1497.83     44.97 o 
  -1  -6  12      734.07      803.55     31.29 o 
   0  -6  12      929.41      926.19     34.02 o 
   1  -6  12     1273.55     1356.19     78.43 o 
   2  -6  12      248.87      239.95     30.47 o 
   3  -6  12      721.33      706.80     45.13 o 
  -7  -5  12      297.00      279.06     46.93 o 
  -6  -5  12      412.68      394.29     47.66 o 
  -5  -5  12      497.95      613.36     74.46 o 
  -4  -5  12      852.79      910.66    103.19 o 
  -3  -5  12     1288.90     1391.85     63.40 o 
  -2  -5  12     1112.77     1129.38     38.74 o 
  -1  -5  12      725.25      728.89     30.49 o 
   0  -5  12      229.01      217.36     21.79 o 
   1  -5  12      634.30      676.53     34.50 o 
   2  -5  12     1449.07     1549.33     63.94 o 
   3  -5  12      778.24      727.49     44.89 o 
  -7  -4  12      319.88      332.40     44.84 o 
  -6  -4  12      458.80      556.37     49.80 o 
  -5  -4  12      738.86      799.70     53.03 o 
  -4  -4  12     1595.27     1705.23     68.36 o 
  -3  -4  12     1297.54     1269.30     58.74 o 
  -2  -4  12     1302.21     1294.60     47.94 o 
  -1  -4  12      188.64      204.55     22.10 o 
   0  -4  12      235.68      215.96     20.28 o 
   1  -4  12     1584.08     1593.24     46.93 o 
   2  -4  12     1059.89     1067.50     50.16 o 
   3  -4  12     1038.69     1074.77     51.47 o 
  -8  -3  12      304.09      306.95     38.05 o 
  -7  -3  12      318.43      305.01     36.27 o 
  -6  -3  12     1207.85     1305.60     63.73 o 
  -5  -3  12     1315.76     1384.54     51.80 o 
  -4  -3  12      795.47      732.56     39.05 o 
  -3  -3  12     1331.36     1409.17     49.21 o 
  -2  -3  12      294.21      299.97     28.17 o 
  -1  -3  12     1022.68     1047.60     36.15 o 
   0  -3  12      986.30     1035.51     36.96 o 
   1  -3  12     1716.83     1768.10     55.76 o 
   2  -3  12     1988.84     2008.49    139.47 o 
   3  -3  12      399.29      415.87     47.00 o 
  -8  -2  12      423.31      408.46     39.30 o 
  -7  -2  12      662.98      763.62     44.57 o 
  -6  -2  12     1049.86     1060.08     47.60 o 
  -5  -2  12     2209.84     2237.92     87.08 o 
  -4  -2  12     1278.10     1310.18     46.85 o 
  -3  -2  12      611.51      572.57     29.14 o 
  -2  -2  12      456.31      482.32     27.56 o 
  -1  -2  12     1173.43     1199.25     37.80 o 
   0  -2  12     2725.20     2776.85     79.32 o 
   1  -2  12     1072.21     1084.59     47.37 o 
   2  -2  12      576.16      540.81     38.50 o 
   3  -2  12     1054.58     1089.72     51.54 o 
  -8  -1  12      740.64      795.93     47.20 o 
  -7  -1  12      668.78      670.93     41.91 o 
  -6  -1  12      898.68      930.58     44.06 o 
  -5  -1  12     1338.72     1407.32     53.08 o 
  -4  -1  12      691.35      679.61     31.18 o 
  -3  -1  12     2091.62     2148.79     56.44 o 
  -2  -1  12      902.07      942.52     29.78 o 
  -1  -1  12     1348.97     1376.80    154.24 o 
   0  -1  12     1515.82     1500.80     66.66 o 
   1  -1  12      683.73      688.58     41.84 o 
   2  -1  12      369.53      347.97     35.85 o 
   3  -1  12      524.22      493.50     40.71 o 
  -8   0  12      621.39      655.96     61.78 o 
  -7   0  12      748.38      758.14    105.46 o 
  -6   0  12      330.08      329.72     41.98 o 
  -5   0  12      628.26      653.75     59.37 o 
  -4   0  12      816.76      899.54     44.39 o 
  -3   0  12     1090.81     1137.03     32.61 o 
  -2   0  12     1981.14     1995.70     45.94 o 
  -1   0  12     1076.05     1115.49     58.66 o 
   0   0  12     1274.84     1303.09     52.68 o 
   1   0  12      542.00      535.99     39.80 o 
   2   0  12      652.68      667.52     45.02 o 
   3   0  12      919.28      923.11     51.94 o 
  -8   1  12      607.76      675.81     60.16 o 
  -7   1  12      120.26       84.81     37.83 o 
  -6   1  12      542.17      598.55     49.92 o 
  -5   1  12      844.08      878.38     43.36 o 
  -4   1  12     1100.05     1082.00     44.27 o 
  -3   1  12     1646.70     1632.65     77.02 o 
  -2   1  12      353.88      336.53     40.49 o 
  -1   1  12     1218.61     1216.13     77.68 o 
   0   1  12     1181.82     1188.55     51.82 o 
   1   1  12      604.12      603.90     42.71 o 
   2   1  12     1496.98     1486.25    106.88 o 
  -8   2  12      178.27      203.72     44.82 o 
  -7   2  12      274.15      364.06     51.66 o 
  -6   2  12      275.94      259.99     48.69 o 
  -5   2  12     1597.84     1579.03     54.14 o 
  -4   2  12     1551.48     1611.94     46.91 o 
  -3   2  12      551.33      534.59     35.50 o 
  -2   2  12      961.19      906.31     56.61 o 
  -1   2  12      349.69      341.57     42.72 o 
   0   2  12      924.72      957.95     49.78 o 
   1   2  12      770.41      825.75     51.98 o 
   2   2  12     1086.02     1125.86     86.07 o 
  -7   3  12      330.01      370.02     85.41 o 
  -6   3  12     1095.26     1126.20     77.63 o 
  -5   3  12      422.25      400.21     30.87 o 
  -4   3  12      623.44      659.91     40.72 o 
  -3   3  12      895.72      897.92     43.70 o 
  -2   3  12      190.53      172.24     36.90 o 
  -1   3  12     1106.02     1040.74     74.80 o 
   0   3  12      919.06      964.20     60.25 o 
   1   3  12      529.44      469.77     42.53 o 
  -6   4  12      472.25      471.39     59.30 o 
  -5   4  12      668.91      597.84     40.71 o 
  -4   4  12      389.95      402.96     36.18 o 
  -3   4  12      322.04      293.75     32.82 o 
  -2   4  12     1096.85     1166.25    119.18 o 
  -1   4  12      568.58      590.13     53.32 o 
   0   4  12     1001.75      988.90     54.36 o 
  -4   5  12      646.65      626.83     42.31 o 
  -3   5  12     1006.00     1109.11     94.63 o 
  -2   5  12      581.52      525.84     67.84 o 
  -4  -7  13      325.11      359.63     47.78 o 
  -3  -7  13      209.14      247.84     44.86 o 
  -2  -7  13      535.92      637.96     44.05 o 
  -1  -7  13      697.62      683.42     36.75 o 
   0  -7  13     1708.31     1713.43     53.14 o 
  -5  -6  13      264.97      239.41     42.82 o 
  -4  -6  13      581.36      604.44     57.24 o 
  -3  -6  13      834.66      950.38     59.62 o 
  -2  -6  13     1099.77     1057.84     72.49 o 
  -1  -6  13     1133.64     1220.10     38.55 o 
   0  -6  13      678.94      642.58     28.52 o 
   1  -6  13      739.45      767.86     38.46 o 
  -6  -5  13      255.67      298.40     57.99 o 
  -5  -5  13      294.96      340.82     44.61 o 
  -4  -5  13      622.64      635.78     51.49 o 
  -3  -5  13     1241.61     1319.36     64.80 o 
  -2  -5  13     1471.47     1598.32     69.04 o 
  -1  -5  13      639.66      602.43     30.65 o 
   0  -5  13      837.14      799.97     37.74 o 
   1  -5  13      487.20      518.67     39.80 o 
   2  -5  13      413.76      386.14     38.09 o 
  -6  -4  13      422.94      591.02     52.42 o 
  -5  -4  13      300.38      273.24     40.93 o 
  -4  -4  13     1342.51     1341.92     65.18 o 
  -3  -4  13     1077.55     1199.94     59.67 o 
  -2  -4  13      363.02      323.75     26.55 o 
  -1  -4  13      622.98      699.41     30.16 o 
   0  -4  13      791.46      856.39     43.11 o 
   1  -4  13     1441.73     1487.43     70.04 o 
   2  -4  13      800.98      827.78     71.98 o 
  -7  -3  13       91.87      153.09     32.91 o 
  -6  -3  13      561.22      618.16     42.15 o 
  -5  -3  13      973.60     1059.96     48.03 o 
  -4  -3  13      877.91      894.53     53.33 o 
  -3  -3  13      831.14      851.08     42.18 o 
  -2  -3  13      547.29      585.74     38.48 o 
  -1  -3  13      575.58      566.89     30.50 o 
   0  -3  13     1239.55     1253.59     50.62 o 
   1  -3  13      835.80      785.74     57.19 o 
   2  -3  13     1605.79     1653.15    153.51 o 
  -7  -2  13      206.45      205.10     33.45 o 
  -6  -2  13      843.90      959.03     47.36 o 
  -5  -2  13      584.12      525.64     40.00 o 
  -4  -2  13      711.56      703.98     34.20 o 
  -3  -2  13      344.13      351.51     26.11 o 
  -2  -2  13      575.14      591.22     30.97 o 
  -1  -2  13     1775.29     1801.18     71.20 o 
   0  -2  13     1126.57     1176.42     60.49 o 
   1  -2  13      850.27      941.43     48.21 o 
   2  -2  13      589.77      602.07     43.06 o 
  -7  -1  13      660.50      701.62     58.28 o 
  -6  -1  13      670.61      694.53     54.92 o 
  -5  -1  13      567.08      594.70     37.02 o 
  -4  -1  13      215.77      203.15     24.06 o 
  -3  -1  13      360.92      378.33     23.96 o 
  -2  -1  13      710.98      703.44     50.85 o 
  -1  -1  13     1229.55     1241.55     73.99 o 
   0  -1  13     1574.58     1631.85     59.67 o 
   1  -1  13     1001.57     1046.90     51.42 o 
   2  -1  13      530.97      532.52     42.78 o 
  -7   0  13      359.88      350.80     53.95 o 
  -6   0  13      807.12      768.87     56.83 o 
  -5   0  13      331.20      331.77     34.43 o 
  -4   0  13      914.44      986.58     94.77 o 
  -3   0  13      504.13      541.00     39.66 o 
  -2   0  13      723.60      752.02     53.11 o 
  -1   0  13     2215.85     2353.20    197.45 o 
   0   0  13      425.14      410.43     38.04 o 
   1   0  13     1195.48     1240.42     65.79 o 
  -7   1  13      223.41      221.55     43.73 o 
  -6   1  13      371.57      321.27     44.62 o 
  -5   1  13     1201.39     1269.70     51.69 o 
  -4   1  13      472.62      458.56     31.06 o 
  -3   1  13     1287.43     1331.92     87.05 o 
  -2   1  13     1271.31     1317.08    121.71 o 
  -1   1  13     1068.10     1098.92     64.40 o 
   0   1  13      694.64      714.45     45.78 o 
   1   1  13      610.37      624.64     45.81 o 
  -6   2  13      593.53      566.28     41.34 o 
  -5   2  13      484.63      491.12     33.97 o 
  -4   2  13     1296.80     1319.45    103.01 o 
  -3   2  13      496.87      458.73     47.99 o 
  -2   2  13      714.48      713.24     55.12 o 
  -1   2  13     1249.35     1231.38    131.78 o 
   0   2  13      303.49      305.47     38.25 o 
  -5   3  13      930.16      870.57     47.47 o 
  -4   3  13      494.99      490.87     38.83 o 
  -3   3  13      862.56      809.35     58.53 o 
  -2   3  13      465.38      440.57     49.64 o 
  -1   3  13      472.82      496.58     43.13 o 
  -3  -6  14      375.51      408.93     48.61 o 
  -2  -6  14      435.09      483.88     50.29 o 
  -1  -6  14      987.33     1054.01     52.72 o 
  -4  -5  14      672.55      812.82     57.95 o 
  -3  -5  14      382.04      426.83     45.83 o 
  -2  -5  14      601.12      681.80     51.46 o 
  -1  -5  14      823.48      873.87     40.19 o 
   0  -5  14      649.22      624.89     51.45 o 
  -5  -4  14      438.22      452.75     48.26 o 
  -4  -4  14      765.06      734.08     54.10 o 
  -3  -4  14     1061.53     1214.26     63.49 o 
  -2  -4  14      482.39      477.59     31.64 o 
  -1  -4  14      870.86      899.63     58.56 o 
   0  -4  14      601.82      605.45     53.38 o 
  -5  -3  14      781.44      809.96     55.70 o 
  -4  -3  14      717.15      798.77     53.38 o 
  -3  -3  14      467.96      440.16     30.76 o 
  -2  -3  14      985.78      998.69     40.37 o 
  -1  -3  14      498.99      510.90     38.47 o 
   0  -3  14      502.69      505.62     50.34 o 
  -6  -2  14      957.56      946.73     49.13 o 
  -5  -2  14     1144.45     1203.16     50.93 o 
  -4  -2  14      582.26      547.81     33.46 o 
  -3  -2  14      396.75      405.20     30.10 o 
  -2  -2  14      366.25      400.44     44.12 o 
  -1  -2  14      514.95      497.00     39.63 o 
   0  -2  14      827.48      828.40     47.73 o 
  -6  -1  14      611.57      591.62    100.10 o 
  -5  -1  14      562.90      598.87     52.50 o 
  -4  -1  14      775.09      792.34     64.71 o 
  -3  -1  14      160.89      130.83     38.31 o 
  -2  -1  14     1222.02     1268.10    100.48 o 
  -1  -1  14      573.71      534.49     50.38 o 
   0  -1  14      795.29      794.91     47.89 o 
  -5   0  14      282.00      305.78     35.59 o 
  -4   0  14      161.92      126.64     25.11 o 
  -3   0  14      777.24      794.32     57.40 o 
  -2   0  14     1066.27     1027.13     64.13 o 
  -1   0  14     1056.88     1034.90     72.44 o 
  -5   1  14      510.71      525.10     35.19 o 
  -4   1  14      394.80      386.76     46.91 o 
  -3   1  14      277.47      247.81     43.34 o 
  -2   1  14     1552.97     1599.55     76.43 o 
                                                 
